# Supplementary material for: A Whole Genome Screen for Minisatellite Stability Genes in Stationary-Phase Yeast Cells
Source: G3 (Bethesda). 2013 Apr 1;3(4):741–56. doi: 10.1534/g3.112.005397 (PMC3618361; doi:10.1534/g3.112.005397)
Supplement: Supporting Information [file supp_g3.112.005397_FileS1.xls]

## Sheet: Sheet1
ade2-min3 Nonessential Strain Set SGA Blebbing Scores
ORF	Screen 1a	Screen 1b	Screen 2a	Screen 2b	Screen 3a	Screen 3b		Key
YAL002W	1	1	5	5	5	5		*Three independent screens were performed indicated as Screen1, Screen 2 and Screen 3
YAL004W	1	1	5	5	3	3		*Plates were stamped in duplicate for each independent screen; duplicates are indicated by "a" or "b"
YAL005C	1	5	3	3	3	3		ORF = open reading frame
YAL007C	1	1	5	5	5	5		1 = blebbing score of "+"
YAL008W	1	1	5	5	5	5		2 = blebbing score of "++"
YAL009W	1	1	5	5	5	5		3 = blebbing score of "+++"
YAL010C	1	1	5	5	5	5		4 = blebbing score of "++++"
YAL011W	1	1	5	5	5	5		0 = patch did not grow
YAL012W	1	1	3	5	2	1		5 = patch was totally white and could therefore not be scored
YAL013W	1	1	2	2	1	1
YAL014C	1	5	5	5	5	5
YAL015C	1	1	2	2	5	5
YAL016W	0	0	1	2	0	1
YAL017W	1	1	5	5	5	5
YAL018C	1	1	5	5	5	3
YAL019W	1	1	5	5	3	3
YAL020C	1	0	5	5	5	5
YAL021C	1	1	5	5	5	5
YAL022C	1	1	5	5	5	5
YAL023C	1	1	1	1	2	2
YAL024C	1	2	2	2	2	3
YAL026C	1	1	5	5	3	3
YAL027W	0	1	0	2	0	0
YAL028W	1	1	5	5	5	5
YAL029C	1	0	2	2	2	2
YAL030W	1	1	5	5	5	5
YAL031C	1	2	5	5	5	5
YAL034C	1	1	5	5	5	5
YAL035W	1	1	5	5	5	5
YAL036C	1	1	5	5	3	3
YAL037W	1	1	5	5	5	5
YAL039C	0	0	1	0	0	0
YAL040C	1	1	5	5	5	5
YAL042W	1	1	5	5	5	5
YAL043C-a	1	1	5	5	4	4
YAL044C	1	1	5	5	5	5
YAL045C	1	1	5	5	5	5
YAL046C	0	1	2	2	1	1
YAL047C	0	5	1	1	2	1
YAL048C	2	2	2	2	1	1
YAL049C	1	1	5	5	5	5
YAL051W	1	1	5	5	5	5
YAL053W	1	1	5	5	5	5
YAL054C	3	1	2	1	3	3
YAL055W	1	5	5	5	5	5
YAL056W	1	1	5	5	5	5
YAL058C-A	1	1	1	3	1	5
YAL058W	1	5	5	5	5	5
YAL059W	1	1	5	5	5	5
YAL060W	1	1	5	5	5	5
YAL061W	1	1	2	2	2	2
YAL062W	1	1	5	5	5	5
YAL064C-A	2	1	2	2	1	2
YAL065C	1	1	5	5	5	5
YAL066W	1	1	5	5	5	5
YAL067C	1	1	5	5	5	5
YAL068C	1	1	5	5	5	5
YAR002C-A	1	3	1	2	1	1
YAR002W	3	2	5	5	5	5
YAR003W	1	1	5	5	5	5
YAR014C	1	1	5	5	2	2
YAR015W	1	0	5	5	5	5
YAR018C	1	0	5	5	3	3
YAR020C	1	5	5	5	5	5
YAR023C	1	5	5	5	5	5
YAR027W	1	0	5	5	5	5
YAR028W	1	2	5	5	5	5
YAR029W	1	2	2	2	2	1
YAR030C	1	1	2	1	2	2
YAR031W	1	1	5	5	3	3
YAR035W	1	1	5	5	5	5
YAR037W	1	1	5	5	5	5
YAR040C	1	5	5	5	5	5
YAR042W	0	1	3	3	3	3
YAR043C-a	1	2	2	2	2	2
YAR044W	0	5	5	5	3	3
YAR047C	0	5	5	5	5	5
YAR050W	2	2	1	1	2	2
YBL001C	1	2	1	1	2	2
YBL002W	1	2	1	1	2	1
YBL003C	2	2	1	1	2	2
YBL005W	1	1	1	1	1	2
YBL006C	0	0	1	0	0	1
YBL007C	2	1	3	3	3	3
YBL008W	1	1	1	1	1	1
YBL009W	1	2	1	1	2	1
YBL010C	1	2	5	1	1	2
YBL011W	2	2	1	2	2	2
YBL012C	1	2	5	5	2	2
YBL013W	1	1	1	2	2	1
YBL015W	1	5	1	1	2	2
YBL016W	5	2	3	1	1	1
YBL017C	2	1	3	1	2	2
YBL019W	2	1	1	1	1	1
YBL021C	1	0	1	5	1	1
YBL022C	0	2	0	0	0	0
YBL024W	1	2	1	1	1	1
YBL025W	2	2	1	1	2	1
YBL027W	1	1	3	1	5	1
YBL028C	0	0	2	1	2	2
YBL029W	2	1	1	1	1	5
YBL031W	2	1	5	1	2	2
YBL032W	2	1	3	1	2	1
YBL033C	0	0	0	0	1	0
YBL036C	2	1	5	1	2	2
YBL037W	1	2	1	1	1	5
YBL038W	2	1	1	1	5	1
YBL039C	3	3	3	1	3	3
YBL042C	1	2	2	1	2	2
YBL043W	2	1	1	1	1	2
YBL044W	5	1	1	1	1	2
YBL045C	0	0	0	0	0	0
YBL046W	1	1	1	1	2	2
YBL047C	1	5	1	1	2	2
YBL048W	2	2	1	1	1	1
YBL049W	2	1	1	5	1	1
YBL051C	1	1	1	1	1	1
YBL052C	2	3	1	1	2	2
YBL053W	5	1	1	1	1	1
YBL054W	5	2	2	1	2	2
YBL055C	3	1	1	1	1	2
YBL056W	1	1	3	1	2	2
YBL057C	5	1	1	1	1	1
YBL058W	5	1	1	1	1	2
YBL059W	1	5	3	1	3	1
YBL060W	2	3	1	1	2	2
YBL061C	2	2	1	2	1	2
YBL062W	1	2	5	5	2	2
YBL063W	1	5	1	3	1	2
YBL064C	5	1	1	1	3	3
YBL065W	1	5	2	2	1	2
YBL066C	1	2	1	1	2	2
YBL067C	1	5	1	1	1	1
YBL068W	0	1	1	1	1	1
YBL069W	1	2	1	2	2	1
YBL070C	2	2	1	5	1	1
YBL071C	2	2	1	1	2	2
YBL072C	1	0	5	1	2	1
YBL075C	2	3	2	1	2	2
YBL078C	1	3	1	3	2	2
YBL079W	1	2	1	1	1	2
YBL080C	1	5	1	1	1	1
YBL081W	5	2	1	1	2	2
YBL083C	0	0	0	1	1	2
YBL085W	2	1	3	1	2	2
YBL086C	1	2	1	2	2	2
YBL087C	3	1	2	2	1	2
YBL088C	1	1	1	1	2	1
YBL089W	1	2	1	0	1	1
YBL090W	1	2	1	1	0	0
YBL091C	1	3	0	1	1	1
YBL091C-A	2	2	1	1	2	2
YBL093C	1	0	2	2	3	1
YBL094C	1	5	1	2	2	2
YBL095W	3	1	2	1	2	5
YBL096C	5	0	2	1	1	5
YBL098W	1	1	0	1	1	5
YBL099W	5	1	1	0	0	5
YBL100C	0	5	0	5	0	5
YBL101C	1	2	0	3	1	5
YBL102W	2	2	1	1	5	5
YBL103C	5	5	5	5	5	5
YBL104C	2	1	3	3	2	5
YBL106C	3	1	1	1	2	5
YBL107C	3	1	1	1	2	5
YBR001C	2	1	1	0	5	5
YBR003W	5	1	1	1	0	5
YBR005W	1	1	5	2	1	5
YBR006W	5	0	2	2	3	1
YBR007C	2	3	3	3	1	2
YBR008C	2	1	2	2	1	3
YBR009C	3	2	2	2	3	3
YBR010W	1	2	2	2	2	2
YBR012C	1	3	2	1	1	2
YBR013C	1	3	1	1	1	1
YBR014C	2	1	3	1	1	1
YBR015C	5	2	3	2	1	3
YBR016W	1	1	2	2	1	1
YBR018C	1	5	2	1	2	2
YBR019C	1	3	2	1	2	2
YBR020W	2	1	1	1	2	1
YBR020W	1	1	2	2	1	2
YBR021W	2	2	3	1	2	2
YBR022W	3	1	1	1	1	1
YBR023C	3	2	3	2	3	1
YBR024W	1	5	2	2	1	2
YBR025C	1	1	3	5	1	3
YBR026C	5	5	5	5	5	5
YBR027C	1	5	3	3	2	2
YBR028C	2	1	2	1	5	1
YBR030W	1	3	2	2	1	1
YBR031W	5	1	2	2	1	3
YBR032W	1	3	2	1	2	1
YBR033W	3	1	1	1	2	2
YBR034C	1	3	5	1	1	5
YBR035C	1	2	1	1	1	2
YBR036C	1	5	1	0	2	2
YBR037C	0	0	5	2	0	0
YBR039W	1	0	0	0	1	1
YBR040W	5	1	0	5	2	2
YBR041W	3	1	3	3	2	2
YBR042C	1	1	2	1	2	1
YBR043C	1	2	1	5	5	1
YBR044C	1	1	0	0	5	1
YBR045C	2	2	2	1	3	1
YBR046C	1	5	2	2	2	2
YBR047W	1	3	2	2	2	1
YBR048W	1	2	2	1	1	5
YBR050C	1	2	1	1	3	3
YBR051W	1	5	1	1	1	1
YBR052C	1	3	2	2	1	2
YBR053C	1	1	2	2	1	1
YBR054W	2	1	2	2	1	2
YBR056W	2	3	1	1	1	3
YBR057C	1	1	1	1	1	3
YBR058C	1	1	1	1	1	1
YBR059C	1	5	2	1	2	2
YBR062C	3	3	2	2	2	2
YBR063C	1	2	1	1	2	1
YBR064W	1	2	5	1	3	1
YBR065C	2	1	5	3	2	2
YBR066C	1	3	2	2	2	2
YBR067C	1	2	2	2	1	2
YBR068C	2	5	1	0	2	2
YBR069C	0	0	0	1	0	3
YBR071W	1	1	0	2	2	2
YBR072W	2	2	1	2	2	2
YBR073W	1	1	1	1	2	2
YBR074W	1	2	1	1	1	2
YBR075W	5	1	2	1	1	5
YBR075W	1	0	2	2	2	2
YBR076W	1	3	0	0	2	2
YBR077C	1	2	1	1	1	1
YBR078W	3	1	1	2	1	1
YBR081C	1	2	5	2	1	2
YBR083W	3	3	3	3	2	2
YBR084C-A	1	1	2	1	2	5
YBR084W	2	1	5	2	1	1
YBR085W	1	2	5	1	2	1
YBR090C	1	3	1	1	2	2
YBR090C-A	2	1	5	1	1	2
YBR092C	2	2	5	1	1	2
YBR093C	2	3	5	1	1	1
YBR094W	1	3	5	2	2	2
YBR095C	2	1	5	2	2	2
YBR096W	1	2	5	1	1	1
YBR097W	0	2	0	5	1	1
YBR098W	2	1	5	2	1	2
YBR099C	1	2	5	2	1	2
YBR100W	2	1	1	5	3	1
YBR100W	1	1	5	2	1	1
YBR101C	1	1	5	1	2	1
YBR103W	1	2	5	2	1	5
YBR104W	5	1	5	2	1	1
YBR105C	5	2	5	1	2	5
YBR106W	2	1	5	1	0	5
YBR107C	1	2	5	1	1	0
YBR108W	2	1	5	2	1	1
YBR111C	1	5	5	1	1	1
YBR112C	1	5	2	2	1	1
YBR113W	1	2	5	2	1	2
YBR114W	2	2	5	2	2	2
YBR115C	2	2	5	2	1	1
YBR116C	3	1	5	1	1	2
YBR117C	1	5	5	1	1	2
YBR119W	1	2	5	2	2	2
YBR120C	2	5	5	5	2	2
YBR125C	2	3	2	2	0	1
YBR126C	5	2	5	1	2	2
YBR127C	2	2	5	1	2	0
YBR128C	1	1	5	2	1	2
YBR129C	1	5	5	1	1	1
YBR130C	1	1	5	1	3	3
YBR131W	3	4	4	4	3	3
YBR132C	2	2	5	2	2	2
YBR133C	1	5	5	1	3	1
YBR134W	5	1	5	1	5	1
YBR137W	2	2	5	1	2	1
YBR138C	2	2	5	2	1	1
YBR139W	2	1	5	1	1	1
YBR141C	1	1	5	2	2	2
YBR144C	3	1	5	1	1	1
YBR145W	5	0	5	0	0	0
YBR146W	1	1	5	1	3	1
YBR147W	2	2	5	1	2	2
YBR148W	1	1	5	1	1	1
YBR149W	2	2	5	2	1	1
YBR150C	2	1	4	2	1	2
YBR151W	1	3	5	1	1	1
YBR156C	1	3	5	1	2	2
YBR157C	2	2	5	2	2	2
YBR158W	1	1	5	1	5	1
YBR159W	1	5	5	2	1	1
YBR161W	1	1	5	1	1	2
YBR162C	1	1	5	1	1	0
YBR162W-A	1	1	5	1	1	5
YBR163W	1	1	5	1	1	3
YBR164C	3	3	5	3	4	4
YBR165W	2	1	5	1	2	2
YBR166C	2	2	5	1	1	5
YBR168W	2	1	3	3	2	5
YBR169C	1	3	2	3	1	2
YBR170C	1	1	5	2	1	1
YBR171W	2	1	5	1	5	1
YBR172C	1	2	5	2	1	2
YBR173C	1	1	5	1	1	2
YBR174C	1	1	1	2	2	2
YBR175W	1	1	1	1	2	2
YBR176W	0	2	1	1	1	2
YBR177C	0	0	1	2	1	2
YBR178W	1	2	5	1	2	1
YBR179C	1	1	0	2	2	2
YBR180W	2	5	1	1	1	1
YBR181C	1	1	1	2	1	2
YBR182C	1	1	1	3	1	2
YBR183W	1	1	1	1	2	2
YBR184W	1	1	1	2	2	2
YBR185C	5	1	2	1	2	1
YBR186W	1	1	1	3	2	2
YBR187W	1	1	1	1	1	1
YBR188C	0	1	1	3	2	1
YBR189W	1	5	2	1	5	1
YBR191W	1	1	2	2	0	1
YBR194W	0	1	1	1	0	2
YBR195C	0	1	1	1	2	2
YBR197C	1	1	2	2	2	1
YBR199W	1	2	5	1	1	2
YBR200W	1	1	1	2	2	2
YBR201W	1	1	1	1	0	2
YBR203W	1	2	1	1	2	2
YBR204C	1	1	1	1	2	2
YBR205W	1	1	1	5	2	2
YBR206W	1	1	1	3	2	2
YBR207W	1	1	1	1	2	2
YBR208C	1	3	1	2	1	1
YBR209W	0	1	1	1	1	2
YBR210W	0	0	2	1	0	2
YBR212W	1	1	2	1	3	3
YBR213W	2	1	1	1	2	2
YBR214W	1	1	2	2	2	2
YBR215W	1	1	1	1	2	2
YBR216C	0	1	1	3	2	2
YBR217W	0	1	1	3	2	2
YBR218C	1	1	5	5	2	2
YBR219C	1	1	1	2	2	2
YBR220C	1	1	1	3	2	2
YBR221C	0	1	1	2	1	1
YBR222C	0	0	3	1	0	2
YBR223C	0	5	0	0	0	0
YBR224W	0	5	0	0	1	0
YBR225W	0	5	0	0	0	0
YBR226C	0	5	1	1	2	1
YBR227C	1	5	2	1	2	1
YBR228W	1	5	1	1	2	2
YBR229C	1	5	1	5	1	1
YBR230C	1	5	5	1	1	1
YBR231C	0	5	0	2	2	2
YBR232C	2	1	1	1	2	5
YBR233W	1	5	2	2	1	1
YBR235W	1	5	1	1	2	2
YBR238C	0	5	0	0	0	0
YBR239C	1	5	1	1	1	1
YBR240C	1	5	1	1	2	2
YBR241C	1	5	1	1	2	1
YBR242W	1	5	1	2	2	1
YBR244W	1	5	2	1	1	1
YBR245C	1	5	1	2	2	2
YBR246W	1	5	1	1	1	5
YBR248C	0	5	0	0	0	0
YBR249C	1	5	1	2	2	2
YBR250W	1	5	1	1	2	2
YBR251W	1	2	1	1	2	1
YBR255W	0	5	1	1	2	2
YBR258C	0	5	0	0	0	0
YBR259W	1	5	1	1	1	1
YBR260C	1	5	1	1	2	2
YBR261C	1	5	2	1	1	1
YBR262C	1	5	1	1	1	2
YBR263W	2	5	1	3	1	1
YBR264C	1	5	1	2	2	1
YBR266C	0	5	1	1	1	1
YBR267W	0	5	0	0	0	0
YBR268W	1	1	2	1	1	2
YBR269C	1	5	2	2	1	1
YBR270C	2	1	1	1	2	2
YBR271W	5	1	3	3	1	2
YBR272C	1	2	1	2	2	5
YBR273C	3	3	3	1	2	1
YBR274W	1	2	1	2	2	5
YBR275C	2	1	1	2	2	2
YBR276C	1	1	1	1	2	2
YBR277C	3	3	2	2	2	2
YBR278W	3	3	3	3	3	2
YBR279W	1	5	1	2	0	0
YBR280C	1	2	1	1	2	2
YBR281C	5	1	0	0	5	1
YBR282W	0	1	1	2	0	0
YBR283C	1	1	0	2	5	5
YBR284W	1	2	1	1	1	1
YBR285W	1	1	1	2	1	1
YBR286W	1	3	2	2	1	5
YBR287W	1	1	0	1	2	1
YBR288C	1	2	0	2	1	5
YBR289W	2	1	1	1	2	1
YBR290W	1	3	2	2	3	1
YBR291C	5	1	2	2	1	1
YBR292C	2	2	2	2	2	2
YBR293W	1	5	1	1	1	1
YBR294W	3	1	1	2	1	1
YBR295W	1	2	2	1	2	1
YBR296C	2	1	1	1	1	1
YBR297W	5	1	1	1	2	2
YBR298C	2	1	1	1	2	1
YBR299W	2	1	2	2	3	1
YBR300C	5	1	2	2	5	1
YBR301W	3	1	1	1	1	2
YCL001W	1	1	1	1	2	2
YCL001W-A	1	1	1	5	1	1
YCL002C	1	5	1	1	3	3
YCL003W	5	0	0	1	0	1
YCL005W	1	1	1	1	1	1
YCL006C	2	2	1	1	1	1
YCL006C	3	0	2	2	1	5
YCL007C	2	1	1	1	1	2
YCL008C	2	1	1	1	2	1
YCL009C	1	1	1	1	1	1
YCL010C	5	1	0	0	1	1
YCL011C	1	5	5	5	2	2
YCL012W	1	1	1	2	2	2
YCL013W	0	1	2	1	1	1
YCL014W	0	2	1	2	1	3
YCL016C	3	3	3	2	2	2
YCL022C	2	2	1	1	2	2
YCL023C	3	3	2	1	3	2
YCL023C	1	3	2	5	2	5
YCL024W	5	1	1	2	1	2
YCL025C	1	1	2	1	1	2
YCL026C	1	5	1	1	2	1
YCL026C-A	1	1	2	2	1	1
YCL027W	1	1	1	2	2	2
YCL028W	1	1	1	1	2	1
YCL029C	1	1	5	1	2	2
YCL030C	1	1	2	0	5	1
YCL032W	1	3	5	1	2	1
YCL033C	1	1	1	5	2	2
YCL034W	1	1	1	1	2	2
YCL035C	1	2	0	3	1	1
YCL036W	1	1	3	1	2	2
YCL037C	0	1	1	1	2	2
YCL038C	5	1	1	1	2	2
YCL038C	1	3	0	0	5	5
YCL039W	1	2	1	3	3	1
YCL040W	5	1	2	1	1	2
YCL042W	1	1	2	1	2	2
YCL044C	1	1	1	1	2	2
YCL045C	1	1	2	1	2	1
YCL046W	2	1	1	1	1	2
YCL047C	2	5	1	1	2	1
YCL048W	5	1	3	1	1	2
YCL049C	2	2	1	1	1	2
YCL050C	1	1	1	2	1	1
YCL051W	1	1	5	1	2	2
YCL055W	0	1	1	1	1	5
YCL056C	1	1	1	1	1	1
YCL057W	1	5	1	1	2	2
YCL058C	0	0	2	1	0	0
YCL060C	3	3	3	3	4	4
YCL061C	3	3	3	3	4	4
YCL062W	1	1	1	1	2	1
YCL063W	1	2	2	1	2	1
YCL064C	2	2	1	1	2	1
YCL069W	1	2	2	2	1	1
YCL074W	1	1	0	5	2	2
YCL075W	3	3	3	3	2	2
YCL076W	1	1	2	2	2	2
YCR001W	1	5	1	1	2	2
YCR002C	0	0	0	0	0	0
YCR003W	0	0	2	0	0	0
YCR004C	1	1	2	2	2	2
YCR005C	1	1	1	1	2	1
YCR006C	0	1	1	1	1	1
YCR007C	1	1	3	1	1	1
YCR008W	2	1	1	5	2	1
YCR009C	1	1	5	5	2	2
YCR010C	1	1	2	2	1	1
YCR011C	2	3	1	1	2	2
YCR014C	5	1	2	0	1	2
YCR015C	2	1	1	1	2	2
YCR016W	1	5	1	1	2	2
YCR017C	1	1	1	1	1	2
YCR019W	1	1	1	1	2	1
YCR020C	5	1	1	1	1	1
YCR020C-A	0	2	2	2	3	3
YCR020W-B	1	2	1	5	1	1
YCR021C	1	1	1	1	2	1
YCR022C	1	1	0	1	2	2
YCR023C	2	1	2	1	3	1
YCR024C	0	2	1	1	0	0
YCR024C-A	1	2	1	1	2	2
YCR025C	1	3	1	2	1	1
YCR026C	1	1	2	1	2	1
YCR027C	1	1	1	1	3	1
YCR028C	1	1	1	1	1	1
YCR028C-A	1	3	1	1	1	1
YCR030C	5	1	1	1	3	1
YCR031C	1	1	2	1	1	1
YCR032W	1	5	1	5	1	1
YCR033W	5	1	1	2	5	1
YCR034W	3	2	1	1	0	0
YCR036W	1	1	1	2	1	1
YCR037C	2	1	2	2	3	1
YCR043C	1	2	0	1	1	3
YCR044C	5	1	0	1	1	5
YCR045C	1	1	1	1	0	0
YCR046C	1	2	3	3	0	0
YCR047C	3	1	2	2	1	2
YCR048W	1	5	1	5	0	1
YCR049C	1	1	1	1	1	2
YCR050C	1	3	2	2	1	1
YCR051W	2	2	0	2	2	1
YCR053W	1	0	1	1	0	0
YCR059C	1	1	2	2	2	2
YCR060W	3	1	1	2	2	1
YCR061W	2	2	1	5	1	5
YCR062W	1	5	2	2	1	2
YCR063W	0	1	0	0	1	1
YCR065W	2	1	0	2	5	2
YCR066W	1	2	3	3	2	2
YCR067C	2	1	1	2	1	1
YCR068W	1	1	2	2	2	2
YCR069W	1	0	2	2	1	1
YCR071C	0	2	1	0	0	0
YCR073C	0	0	2	2	1	2
YCR073W-A	1	1	0	1	1	1
YCR075C	0	3	2	2	1	2
YCR076C	1	1	2	5	2	5
YCR077C	0	2	2	2	3	1
YCR079W	1	3	2	0	1	1
YCR081W	0	5	1	2	5	0
YCR082W	1	3	0	2	2	2
YCR083W	2	1	1	1	2	1
YCR084C	1	2	1	2	1	1
YCR085W	1	1	1	2	1	2
YCR086W	1	1	1	1	2	2
YCR087C-A	1	1	2	1	1	5
YCR087W	1	1	2	5	2	3
YCR088W	2	1	2	2	1	1
YCR089W	1	2	2	2	1	3
YCR090C	0	0	1	2	1	1
YCR091W	5	1	3	1	2	2
YCR092C	2	2	1	2	2	2
YCR094W	1	2	2	2	2	2
YCR095C	1	1	1	1	1	3
YCR098C	0	0	1	2	2	2
YCR099C	0	0	1	5	1	2
YCR100C	0	0	0	0	1	1
YCR101C	1	1	1	1	1	1
YCR102C	2	1	1	1	3	1
YCR102W-A	2	1	1	3	2	2
YCR105W	2	1	1	1	1	2
YCR106W	2	1	1	1	2	2
YCR107W	2	2	5	2	5	2
YDL001W	2	2	5	3	3	3
YDL002C	2	2	5	2	1	1
YDL005C	1	1	5	2	0	2
YDL006W	1	1	5	2	1	1
YDL009C	2	1	5	2	1	1
YDL010W	1	3	5	1	2	2
YDL011C	1	1	5	1	3	1
YDL012C	2	2	5	2	1	1
YDL013W	2	2	5	1	1	2
YDL018C	2	2	5	1	1	0
YDL019C	2	2	5	2	2	1
YDL020C	1	1	5	2	2	1
YDL021W	1	1	5	2	1	1
YDL022W	1	3	5	2	1	2
YDL023C	1	2	5	1	1	2
YDL024C	1	1	5	1	1	1
YDL025C	3	3	5	2	2	2
YDL026W	1	2	5	2	3	1
YDL027C	1	1	5	1	1	1
YDL032W	1	1	5	1	2	2
YDL033C	0	0	5	0	5	0
YDL034W	1	1	5	2	2	0
YDL035C	2	2	5	2	1	2
YDL036C	2	1	5	2	1	1
YDL037C	5	1	5	2	1	2
YDL038C	5	2	5	1	2	2
YDL039C	1	5	5	1	1	2
YDL040C	1	5	5	2	1	1
YDL041W	1	1	5	2	1	1
YDL042C	0	0	5	0	0	0
YDL044C	0	0	5	0	0	0
YDL045W-A	3	3	5	0	0	0
YDL046W	1	1	5	2	1	2
YDL047W	1	2	2	2	5	2
YDL048C	1	1	5	1	2	2
YDL049C	1	1	5	1	1	0
YDL050C	2	1	5	1	2	1
YDL051W	2	2	5	1	2	1
YDL052C	2	2	5	2	1	2
YDL053C	2	2	5	1	2	1
YDL054C	2	2	5	1	1	1
YDL056W	5	5	5	5	2	2
YDL057W	1	1	5	2	1	2
YDL059C	1	1	5	2	1	1
YDL061W	1	2	2	2	5	0
YDL062W	1	1	5	2	1	1
YDL063C	1	3	5	2	2	2
YDL065C	1	1	5	1	1	1
YDL066W	1	1	5	2	3	1
YDL067C	0	0	5	2	2	2
YDL068W	0	0	5	0	0	0
YDL069C	2	1	5	1	2	1
YDL070W	1	1	5	1	0	2
YDL071C	1	5	5	2	1	1
YDL072C	1	2	5	1	1	0
YDL073W	3	1	5	2	2	2
YDL074C	1	5	5	1	2	1
YDL075W	1	2	2	1	5	0
YDL076C	2	1	5	2	3	3
YDL077C	3	1	5	2	1	1
YDL078C	2	1	5	2	5	1
YDL079C	3	1	5	1	2	2
YDL080C	2	2	5	2	1	2
YDL081C	1	3	5	2	2	1
YDL082W	1	0	5	1	5	1
YDL083C	1	1	1	1	1	2
YDL085W	1	3	1	2	2	2
YDL086W	1	3	2	2	2	2
YDL088C	1	3	2	1	1	5
YDL089W	1	2	1	1	2	2
YDL090C	1	2	2	1	1	1
YDL091C	1	1	1	2	1	2
YDL093W	1	1	2	1	2	1
YDL094C	2	2	2	2	2	2
YDL095W	2	2	5	1	1	1
YDL096C	1	1	2	2	2	2
YDL099W	3	1	2	2	2	2
YDL100C	1	5	3	2	2	3
YDL101C	5	5	5	5	5	5
YDL104C	1	1	2	1	2	1
YDL106C	1	3	1	0	2	5
YDL107W	0	0	1	1	0	0
YDL109C	2	2	0	2	1	1
YDL110C	5	1	1	2	2	2
YDL112W	2	2	2	2	2	1
YDL113C	1	1	3	1	3	1
YDL114W	1	1	1	1	1	1
YDL115C	1	5	3	1	2	1
YDL116W	5	1	2	3	5	1
YDL117W	1	2	2	0	5	1
YDL118W	1	5	1	0	5	0
YDL119C	5	5	1	0	2	0
YDL121C	2	2	1	2	2	2
YDL122W	2	2	2	1	1	2
YDL123W	2	1	2	1	2	1
YDL124W	1	1	1	3	1	1
YDL125C	5	1	2	2	2	5
YDL127W	1	2	2	2	2	1
YDL128W	2	1	1	1	1	1
YDL129W	2	1	2	1	2	2
YDL130W	1	1	1	2	0	1
YDL130W-A	1	2	1	5	0	2
YDL131W	1	1	2	2	2	2
YDL133C-A	1	1	2	2	2	1
YDL133W	1	1	2	1	3	3
YDL134C	2	1	2	0	1	1
YDL134C-A	1	1	2	0	2	2
YDL135C	2	1	1	2	2	2
YDL136W	2	1	5	1	1	1
YDL137W	2	2	2	2	1	3
YDL138W	1	1	2	2	1	5
YDL142C	1	1	2	3	2	1
YDL144C	2	2	1	1	1	2
YDL146W	1	1	1	2	2	2
YDL149W	1	1	2	2	2	5
YDL151C	5	0	2	2	2	5
YDL154W	5	1	3	3	2	5
YDL155W	5	1	1	2	2	5
YDL156W	2	5	1	5	2	5
YDL157C	5	3	1	1	0	5
YDL158C	0	1	3	5	2	5
YDL159W	2	1	2	2	2	5
YDL160C	3	1	1	1	1	5
YDL161W	3	1	0	5	1	5
YDL162C	3	1	2	2	1	5
YDL167C	5	1	2	1	2	5
YDL168W	5	1	1	2	2	5
YDL169C	2	1	1	1	1	5
YDL170W	1	1	2	3	2	5
YDL171C	1	0	1	1	2	5
YDL172C	1	2	1	1	2	5
YDL173W	5	1	1	2	2	5
YDL174C	1	2	2	2	2	5
YDL175C	1	2	3	3	5	5
YDL176W	5	1	1	1	5	5
YDL177C	3	1	1	1	2	5
YDL178W	3	1	0	0	2	5
YDL179W	5	0	0	0	3	5
YDL180W	1	1	3	2	2	5
YDL181W	2	3	1	1	2	5
YDL182W	1	1	1	2	2	5
YDL183C	1	1	2	1	2	5
YDL184C	2	2	1	1	2	5
YDL185W	1	1	2	2	2	5
YDL186W	1	1	0	0	1	5
YDL187C	2	3	2	2	2	5
YDL188C	5	1	1	5	5	5
YDL189W	3	3	2	0	2	5
YDL190C	3	0	3	0	2	5
YDL191W	2	2	2	2	2	5
YDL192W	1	5	2	1	2	5
YDL194W	2	1	2	2	1	1
YDL197C	5	1	1	0	1	5
YDL198C	0	0	2	2	0	5
YDL199C	1	1	2	1	2	5
YDL200C	1	3	2	2	2	5
YDL201W	2	2	2	2	2	5
YDL202W	1	1	2	2	1	5
YDL203C	1	2	2	2	2	5
YDL204W	2	5	1	2	2	5
YDL206W	1	1	2	2	2	5
YDL210W	1	3	2	2	2	5
YDL211C	2	2	2	2	1	5
YDL213C	5	1	2	2	1	5
YDL214C	5	1	5	5	1	5
YDL215C	2	2	2	2	2	5
YDL216C	1	1	3	3	3	5
YDL218W	1	5	2	2	2	5
YDL219W	2	2	2	2	1	5
YDL222C	2	5	1	5	2	5
YDL223C	0	0	3	3	3	5
YDL224C	3	1	5	1	2	5
YDL225W	1	1	2	2	1	5
YDL226C	0	0	1	1	2	5
YDL227C	1	2	2	1	2	5
YDL229W	3	3	2	2	2	5
YDL230W	2	2	2	2	1	5
YDL231C	2	2	1	1	2	5
YDL232W	2	2	2	2	2	5
YDL233W	1	2	2	2	1	5
YDL234C	3	3	2	1	2	5
YDL236W	2	1	1	1	2	5
YDL237W	2	2	2	2	2	5
YDL238C	2	2	5	1	2	5
YDL239C	2	1	1	1	2	5
YDL240W	3	3	2	5	2	5
YDL241W	5	1	2	2	2	5
YDL242W	2	2	2	2	1	5
YDL243C	1	2	2	2	1	2
YDR001C	3	3	2	2	2	2
YDR003W	1	2	2	2	2	2
YDR004W	2	1	1	0	3	1
YDR005C	1	1	1	2	1	1
YDR006C	1	5	3	3	1	1
YDR007W	1	5	1	1	1	2
YDR008C	1	1	1	1	1	2
YDR009W	5	1	1	2	2	1
YDR010C	2	1	2	2	1	2
YDR011W	1	1	2	2	0	1
YDR014W	2	2	5	3	0	1
YDR015C	5	1	1	1	1	1
YDR017C	1	1	1	5	0	1
YDR018C	2	2	1	2	5	1
YDR019C	3	3	2	2	2	1
YDR020C	1	5	3	2	2	2
YDR022C	3	3	1	1	2	1
YDR024W	2	1	2	1	1	2
YDR025W	3	1	1	3	1	1
YDR026C	1	1	2	3	2	2
YDR027C	2	2	1	5	3	1
YDR028C	0	0	1	2	1	2
YDR029W	2	2	2	2	2	1
YDR030C	1	1	5	2	1	2
YDR031W	2	2	3	3	2	3
YDR032C	1	1	3	2	2	5
YDR033W	1	1	2	3	2	1
YDR034C	2	1	2	2	2	1
YDR035W	3	3	2	1	2	2
YDR036C	2	2	3	5	1	5
YDR042C	3	1	2	2	2	2
YDR043C	1	5	3	3	1	1
YDR046C	3	3	3	3	2	1
YDR048C	1	1	2	2	2	2
YDR049W	1	5	2	2	3	3
YDR051C	1	5	1	1	2	2
YDR055W	1	5	1	1	2	2
YDR056C	1	5	0	0	0	0
YDR057W	1	5	1	1	2	1
YDR058C	1	2	3	1	1	1
YDR059C	1	5	2	2	1	2
YDR061W	1	5	5	1	2	2
YDR063W	1	5	1	3	0	2
YDR065W	0	5	1	2	5	1
YDR066C	1	5	2	2	2	1
YDR067C	1	5	1	1	2	1
YDR068W	1	5	1	1	2	1
YDR069C	0	5	1	1	2	2
YDR070C	1	5	2	1	2	2
YDR071C	2	3	2	2	2	3
YDR072C	1	5	1	1	2	2
YDR073W	1	5	0	0	0	0
YDR074W	1	5	3	1	1	1
YDR075W	1	5	5	1	1	1
YDR076W	1	5	1	2	1	1
YDR077W	2	2	2	2	1	2
YDR078C	1	5	5	1	2	2
YDR079W	3	5	2	2	0	1
YDR080W	1	5	3	3	3	3
YDR083W	1	5	2	2	1	1
YDR084C	1	5	1	3	1	2
YDR085C	1	5	1	3	1	1
YDR089W	1	5	1	2	2	2
YDR090C	1	5	2	2	2	2
YDR092W	1	5	1	1	2	2
YDR093W	1	5	0	0	0	0
YDR094W	2	5	1	1	1	1
YDR095C	1	5	1	1	2	2
YDR096W	1	5	2	2	2	2
YDR097C	1	5	2	2	2	1
YDR098C	1	5	2	2	1	1
YDR099W	1	5	1	2	1	5
YDR100W	1	5	2	2	2	2
YDR101C	1	5	1	2	1	3
YDR102C	1	5	1	1	2	2
YDR103W	0	0	0	0	2	2
YDR104C	1	5	2	2	2	2
YDR105C	1	5	1	0	2	2
YDR107C	1	5	0	0	0	0
YDR108W	2	5	0	0	0	0
YDR109C	1	5	1	1	2	1
YDR110W	1	5	1	1	1	5
YDR111C	1	5	1	2	3	1
YDR112W	1	5	5	1	2	2
YDR114C	1	1	1	1	1	5
YDR115W	1	2	5	2	2	2
YDR116C	0	5	1	2	1	1
YDR117C	2	5	2	2	2	2
YDR119W	1	5	1	1	1	1
YDR120C	1	5	2	2	2	2
YDR121W	1	5	3	3	3	3
YDR122W	1	5	5	1	1	2
YDR123C	0	5	0	0	0	0
YDR124W	1	5	0	0	0	0
YDR125C	1	5	0	0	0	0
YDR126W	1	5	1	5	1	1
YDR127W	2	3	2	1	2	2
YDR128W	1	5	1	1	1	2
YDR129C	5	5	2	2	3	3
YDR130C	1	5	1	1	1	1
YDR131C	2	5	1	2	2	2
YDR132C	1	5	2	2	1	1
YDR133C	1	5	1	1	1	2
YDR134C	0	5	1	5	2	2
YDR135C	1	0	3	3	4	4
YDR136C	1	1	2	2	3	3
YDR137W	2	1	2	2	2	2
YDR138W	0	2	1	1	0	0
YDR139C	1	1	2	1	2	2
YDR140W	5	1	2	0	1	0
YDR142C	1	1	2	1	2	2
YDR143C	1	1	1	3	2	2
YDR144C	1	1	2	2	2	2
YDR146C	1	1	1	1	1	2
YDR147W	1	5	1	1	1	1
YDR148C	1	0	5	5	1	1
YDR149C	1	2	1	1	1	1
YDR150W	1	2	2	1	2	2
YDR151C	1	5	1	1	2	2
YDR152W	1	0	1	1	2	1
YDR153C	2	5	2	2	2	2
YDR154C	1	2	1	1	2	2
YDR155C	1	1	1	1	1	2
YDR156W	2	1	1	1	1	1
YDR157W	2	1	1	1	1	1
YDR158W	2	1	1	1	1	1
YDR159W	2	1	2	2	2	2
YDR161W	2	1	1	1	1	1
YDR162C	1	1	1	1	1	5
YDR163W	1	5	1	2	2	2
YDR165W	1	5	1	2	2	1
YDR169C	5	2	1	1	1	1
YDR171W	2	2	1	3	1	2
YDR173C	1	1	1	1	2	1
YDR174W	2	1	1	2	1	2
YDR175C	0	5	1	1	5	1
YDR176W	0	2	1	1	1	0
YDR178W	1	5	2	1	1	5
YDR179C	1	1	1	1	2	2
YDR179W-A	1	5	1	3	1	1
YDR181C	1	2	1	2	2	2
YDR183W	2	2	1	1	2	1
YDR184C	2	5	2	1	1	2
YDR185C	2	5	1	5	2	1
YDR186C	2	5	2	1	2	2
YDR191W	2	5	2	1	1	1
YDR192C	2	1	1	2	1	1
YDR193W	1	1	2	2	2	2
YDR194C	1	1	1	1	1	1
YDR195W	1	1	2	2	2	2
YDR197W	1	0	1	0	1	0
YDR198C	0	2	1	1	1	3
YDR199W	1	1	1	1	2	2
YDR200C	0	1	1	2	5	1
YDR202C	2	1	3	3	2	2
YDR203W	1	1	2	2	2	2
YDR204W	0	1	0	0	0	0
YDR205W	1	2	5	1	1	3
YDR206W	1	5	2	1	3	1
YDR207C	1	5	1	2	0	1
YDR209C	1	5	1	1	1	1
YDR210W	1	1	1	2	0	2
YDR213W	1	1	2	1	1	1
YDR214W	1	5	1	1	2	2
YDR215C	1	1	1	2	2	2
YDR216W	1	5	1	2	2	1
YDR217C	1	5	2	2	2	1
YDR218C	1	1	1	1	1	1
YDR219C	1	0	1	2	1	1
YDR220C	1	0	1	1	2	1
YDR221W	1	2	1	2	0	1
YDR222W	1	1	2	2	0	1
YDR223W	2	1	2	1	0	2
YDR225W	1	2	2	2	1	1
YDR226W	1	0	3	3	2	2
YDR227W	0	1	0	0	0	0
YDR229W	1	1	1	1	2	2
YDR230W	0	2	0	5	0	0
YDR231C	0	5	0	0	0	0
YDR233C	1	2	1	1	2	2
YDR234W	1	2	2	1	1	5
YDR237W	0	3	0	0	0	0
YDR239C	2	2	3	1	1	1
YDR241W	1	1	2	1	0	1
YDR242W	0	2	1	1	2	2
YDR242W	1	2	2	5	5	2
YDR244W	1	1	2	1	0	1
YDR245W	0	2	1	1	0	1
YDR247W	0	1	2	2	0	1
YDR248C	1	5	1	3	2	2
YDR249C	2	3	1	2	1	0
YDR250C	1	2	1	0	1	0
YDR251W	1	5	1	2	2	0
YDR252W	1	1	1	2	1	0
YDR253C	1	2	2	2	2	2
YDR254W	0	1	2	0	1	1
YDR255C	1	2	1	1	2	2
YDR256C	1	2	1	1	0	1
YDR257C	0	1	1	2	2	2
YDR258C	0	1	1	1	1	2
YDR259C	5	1	2	5	2	2
YDR260C	1	5	2	2	1	2
YDR261C	1	5	5	2	1	0
YDR262W	2	1	1	1	1	0
YDR263C	1	1	2	0	1	0
YDR264C	2	2	5	5	0	2
YDR265W	1	5	3	3	2	1
YDR266C	1	1	1	1	2	2
YDR268W	2	2	1	0	0	1
YDR269C	2	1	2	1	5	5
YDR270W	1	2	1	0	2	2
YDR271C	1	1	1	2	2	5
YDR272W	1	2	1	1	1	1
YDR273W	3	2	1	2	1	1
YDR274C	1	2	1	1	1	2
YDR275W	2	3	2	2	1	2
YDR276C	1	1	1	1	2	0
YDR277C	1	5	2	2	2	0
YDR278C	1	3	1	1	1	1
YDR279W	5	1	2	1	1	1
YDR281C	1	3	2	1	2	2
YDR282C	1	2	2	0	1	2
YDR283C	1	1	3	0	0	1
YDR284C	1	1	1	0	2	2
YDR285W	1	2	2	2	0	1
YDR286C	1	5	2	0	2	2
YDR287W	2	1	1	5	2	2
YDR289C	1	1	1	1	1	1
YDR290W	5	1	1	1	2	5
YDR291W	1	1	1	3	2	2
YDR293C	3	3	3	3	3	3
YDR294C	1	2	3	0	0	0
YDR295C	5	1	1	2	1	0
YDR296W	0	0	2	2	0	0
YDR297W	3	1	0	0	1	2
YDR298C	0	0	1	2	0	0
YDR300C	3	1	0	1	2	2
YDR304C	1	1	1	1	2	5
YDR305C	1	2	1	1	1	2
YDR306C	1	3	1	2	1	2
YDR307W	2	1	2	2	1	1
YDR309C	1	1	2	2	2	3
YDR310C	1	2	5	1	2	2
YDR312W	2	2	1	5	1	1
YDR313C	1	2	2	1	1	1
YDR314C	3	2	2	1	3	3
YDR315C	1	1	2	5	1	1
YDR316W	2	2	3	1	1	1
YDR317W	2	1	1	1	1	2
YDR318W	1	1	1	2	1	2
YDR319C	1	2	1	1	2	2
YDR320C	1	1	2	2	2	1
YDR321W	5	1	2	2	1	2
YDR322W	0	0	3	0	0	0
YDR323C	2	0	2	2	2	0
YDR326C	1	5	1	1	5	0
YDR329C	1	5	3	1	0	0
YDR330W	2	2	1	3	1	5
YDR332W	1	2	5	5	0	5
YDR333C	1	0	1	1	1	2
YDR334W	1	1	5	1	2	2
YDR335W	1	5	2	1	1	2
YDR336W	5	0	1	0	2	2
YDR337W	0	0	1	1	0	0
YDR338C	1	5	1	5	1	5
YDR340W	1	5	1	1	2	2
YDR344C	1	1	2	1	2	2
YDR345C	1	1	1	2	1	1
YDR346C	1	0	1	1	2	2
YDR347W	0	0	0	1	0	0
YDR348C	1	0	1	1	2	1
YDR349C	1	1	2	2	1	1
YDR350C	1	0	0	2	1	1
YDR351W	1	2	1	3	1	1
YDR352W	1	3	2	2	2	2
YDR354W	1	0	1	2	3	3
YDR357C	2	0	1	1	1	1
YDR358W	1	1	1	3	1	2
YDR359C	1	2	1	1	2	2
YDR360W	1	1	1	1	2	2
YDR363W	0	1	1	2	2	1
YDR363W-A	1	1	1	1	1	1
YDR364C	2	1	1	1	2	2
YDR368W	1	1	2	1	1	1
YDR369C	1	1	0	1	1	1
YDR370C	1	0	2	2	2	2
YDR371W	1	0	2	2	2	2
YDR372C	1	0	1	1	1	1
YDR374C	1	0	1	1	2	2
YDR375C	0	0	1	1	2	0
YDR377W	0	0	0	2	0	0
YDR378C	0	1	1	1	1	1
YDR379W	1	1	1	1	1	1
YDR380W	2	1	1	1	2	2
YDR382W	1	1	1	1	1	1
YDR383C	1	1	1	1	2	2
YDR384C	1	5	1	2	2	2
YDR385W	1	1	1	5	2	2
YDR386W	2	1	1	1	2	2
YDR387C	1	1	1	1	2	2
YDR388W	1	1	1	1	5	5
YDR389W	1	1	1	1	2	1
YDR391C	1	1	1	5	2	2
YDR392W	0	1	0	2	2	2
YDR393W	1	1	1	1	1	2
YDR395W	0	2	1	1	0	0
YDR399W	1	3	0	0	5	0
YDR400W	1	1	1	1	2	1
YDR401W	1	2	1	2	1	3
YDR402C	1	1	1	2	2	2
YDR403W	1	1	1	5	2	2
YDR405W	1	1	0	5	0	0
YDR406W	1	2	1	2	2	2
YDR408C	5	1	1	1	0	0
YDR409W	1	1	1	1	1	2
YDR410C	1	1	2	2	2	2
YDR411C	1	1	1	1	2	2
YDR414C	1	1	1	1	2	2
YDR415C	1	2	1	1	2	1
YDR417C	1	1	2	2	5	0
YDR417C	1	1	5	2	0	0
YDR418W	1	1	1	1	1	1
YDR419W	1	1	1	1	2	2
YDR420W	1	1	1	1	2	2
YDR421W	1	1	1	2	1	2
YDR422C	1	1	2	1	2	2
YDR423C	1	1	1	2	2	2
YDR424C	1	5	1	1	1	5
YDR425W	2	1	2	2	1	1
YDR426C	1	0	2	1	2	2
YDR428C	1	1	1	1	2	2
YDR430C	1	1	1	1	1	2
YDR431W	1	1	1	1	2	2
YDR432W	1	5	0	0	1	1
YDR433W	1	1	2	1	2	2
YDR435C	2	1	1	1	1	2
YDR436W	1	1	1	1	1	2
YDR438W	1	3	1	2	2	1
YDR439W	1	1	2	1	1	1
YDR440W	2	2	1	1	1	1
YDR441C	1	2	1	1	1	1
YDR442W	1	2	1	1	2	2
YDR443C	0	0	1	1	2	2
YDR444W	2	1	2	1	5	0
YDR445C	1	1	5	1	1	5
YDR446W	1	5	1	1	1	2
YDR447C	1	2	2	1	1	1
YDR448W	2	2	1	2	2	2
YDR450W	1	1	1	1	2	2
YDR451C	2	2	2	1	2	2
YDR452W	2	1	2	2	2	1
YDR453C	2	2	1	1	5	1
YDR455C	0	1	2	1	5	1
YDR456W	1	1	1	1	0	1
YDR457W	1	2	2	2	2	2
YDR458C	1	2	1	1	1	1
YDR459C	2	2	1	0	1	1
YDR461W	3	3	0	3	5	0
YDR462W	2	2	0	0	0	0
YDR463W	1	0	0	1	3	1
YDR465C	1	2	2	2	2	2
YDR466W	1	1	2	1	1	1
YDR467C	1	1	1	2	1	1
YDR469W	2	2	2	2	2	0
YDR470C	0	0	2	2	4	2
YDR471W	1	1	2	1	1	1
YDR474C	1	1	2	2	1	1
YDR476C	1	1	2	2	3	1
YDR477W	1	1	1	2	5	1
YDR479C	2	2	1	1	1	2
YDR480W	1	2	2	2	2	2
YDR481C	1	2	2	1	2	1
YDR482C	1	5	1	1	2	2
YDR483W	2	2	1	0	2	1
YDR484W	0	0	2	2	1	1
YDR485C	2	2	0	0	3	3
YDR486C	1	1	0	0	1	1
YDR488C	1	2	0	0	1	2
YDR490C	1	2	2	2	1	5
YDR491C	1	2	2	1	2	1
YDR492W	1	1	2	2	2	2
YDR493W	1	1	0	5	5	0
YDR494W	1	2	0	5	1	1
YDR495C	1	1	2	2	2	2
YDR496C	2	1	0	1	1	1
YDR497C	2	1	1	0	1	1
YDR500C	1	2	2	2	5	2
YDR500C	1	2	5	1	0	1
YDR501W	1	2	1	1	2	2
YDR502C	1	2	1	2	5	2
YDR503C	1	5	0	1	2	2
YDR504C	1	5	1	1	2	2
YDR505C	1	5	1	1	1	1
YDR506C	1	2	0	0	2	2
YDR506C	1	1	2	2	5	0
YDR507C	1	1	0	1	1	5
YDR508C	2	2	1	3	2	1
YDR509W	1	2	3	1	1	2
YDR511W	0	0	1	1	2	2
YDR512C	1	5	1	1	0	0
YDR512C	1	1	1	1	0	0
YDR513W	1	5	5	1	2	1
YDR514C	2	1	1	1	2	2
YDR515W	2	2	1	1	5	2
YDR516C	1	1	1	1	2	2
YDR517W	1	2	2	1	5	2
YDR518W	1	3	1	1	5	1
YDR519W	1	5	1	1	1	1
YDR520C	1	5	0	0	2	2
YDR521W	1	1	2	2	1	1
YDR522C	1	2	2	3	2	2
YDR523C	0	0	2	2	2	2
YDR524C	1	2	0	2	1	1
YDR525W	1	2	2	1	1	2
YDR525W-A	3	1	2	2	2	2
YDR528W	2	2	2	2	1	1
YDR529C	0	0	2	0	0	0
YDR530C	2	2	0	1	1	2
YDR532C	0	0	1	2	0	1
YDR533C	1	1	1	0	2	1
YDR534C	2	2	2	2	1	1
YDR535C	5	1	2	1	1	1
YDR536W	1	1	1	1	1	3
YDR537C	1	1	2	1	2	3
YDR538W	1	1	1	2	0	1
YDR539W	2	1	2	1	1	2
YDR540C	2	1	1	1	2	1
YDR541C	3	1	1	5	2	2
YEL001C	1	1	1	1	1	1
YEL003W	1	2	2	2	2	2
YEL004W	0	0	0	0	0	1
YEL005C	1	0	1	1	1	2
YEL006W	1	0	2	2	1	2
YEL007W	1	1	2	1	2	1
YEL008W	1	2	1	3	2	2
YEL009C	1	1	1	1	2	1
YEL010W	1	1	1	5	2	2
YEL011W	2	1	1	2	2	5
YEL012W	2	1	2	2	1	2
YEL013W	0	3	1	5	1	1
YEL014C	1	2	2	5	2	2
YEL015W	1	1	3	1	1	1
YEL016C	1	1	5	1	2	2
YEL017C-A	1	2	2	1	2	2
YEL017W	1	1	1	1	2	2
YEL018W	1	2	5	1	1	5
YEL020C	2	0	1	1	3	3
YEL023C	1	1	1	1	1	1
YEL024W	1	1	1	2	0	5
YEL025C	3	1	2	2	2	2
YEL027W	0	0	0	0	0	0
YEL028W	1	1	2	2	1	1
YEL029C	0	0	0	5	2	1
YEL030W	2	1	1	1	2	1
YEL031W	1	5	1	1	2	1
YEL033W	1	1	1	1	1	2
YEL036C	0	5	0	0	1	2
YEL037C	1	2	2	1	2	2
YEL038W	1	1	1	1	2	2
YEL039C	5	1	1	3	2	1
YEL040W	1	1	1	5	1	1
YEL041W	0	1	2	2	1	1
YEL042W	1	1	1	1	1	1
YEL043W	1	1	5	1	1	1
YEL044W	5	2	1	0	1	1
YEL045C	2	0	1	1	0	0
YEL046C	1	0	2	2	0	1
YEL047C	5	1	1	3	2	1
YEL048C	1	2	1	1	2	2
YEL049W	1	2	3	1	2	2
YEL050C	0	0	2	0	0	0
YEL051W	0	0	4	4	0	0
YEL052W	1	2	2	1	2	2
YEL053C	1	1	3	3	3	3
YEL054C	1	1	1	1	1	1
YEL056W	1	2	2	2	2	2
YEL057C	1	0	1	1	2	2
YEL059W	1	1	5	1	2	2
YEL060C	1	0	2	1	2	2
YEL061C	1	1	1	2	1	1
YEL062W	1	0	1	1	2	0
YEL063C	1	0	2	5	1	1
YEL064C	1	1	1	2	0	0
YEL065W	1	1	1	1	2	1
YEL066W	1	2	5	1	1	2
YEL067C	1	1	1	2	1	1
YEL068C	1	1	1	1	0	2
YEL071W	1	1	2	2	1	1
YEL072W	1	5	1	2	2	2
YER001W	5	1	2	2	1	2
YER002W	1	1	2	2	1	1
YER004W	1	1	2	2	2	2
YER005W	2	1	2	2	1	1
YER007C-A	1	1	1	2	1	1
YER007W	1	5	1	2	2	2
YER010C	1	1	2	2	2	2
YER011W	1	1	2	2	1	2
YER014C-A	1	2	1	1	1	1
YER016W	1	1	1	5	5	5
YER017C	1	3	1	2	1	0
YER019C-A	1	2	1	2	0	5
YER019W	0	0	3	3	3	2
YER020W	1	5	2	1	2	2
YER024W	5	1	1	5	1	1
YER027C	2	3	1	1	1	1
YER028C	1	2	1	2	2	2
YER030W	1	1	1	1	1	2
YER031C	5	1	3	3	3	3
YER032W	2	5	2	1	2	1
YER033C	1	1	1	2	1	1
YER034W	1	5	1	5	2	2
YER035W	1	1	1	1	1	2
YER037W	2	2	2	3	1	2
YER038W-A	1	5	2	2	1	1
YER039C	0	0	2	2	1	0
YER039C-A	5	1	1	1	1	3
YER040W	1	1	1	1	1	2
YER041W	1	5	2	2	2	2
YER042W	1	5	2	2	2	1
YER044C	1	2	2	2	0	0
YER044C-A	1	1	1	1	1	1
YER045C	1	2	1	2	0	2
YER046W	3	1	2	1	1	1
YER046W-A	2	1	1	2	1	1
YER047C	1	2	1	1	2	2
YER048C	1	1	1	1	2	2
YER049W	1	1	1	1	2	1
YER050C	3	2	1	0	1	2
YER051W	1	1	1	1	2	2
YER052C	1	1	2	2	3	3
YER053C	1	5	1	3	2	1
YER054C	2	1	1	1	1	1
YER055C	0	5	2	2	0	0
YER056C	0	1	0	0	0	0
YER056C-A	1	1	5	2	1	1
YER057C	1	1	1	1	2	2
YER058W	0	0	0	0	0	0
YER059W	1	1	2	2	2	2
YER060W	1	2	1	2	2	2
YER060W-A	1	1	1	1	1	5
YER061C	0	1	2	2	5	5
YER062C	1	3	2	2	2	2
YER063W	2	1	3	1	1	5
YER064C	2	1	2	1	2	5
YER065C	1	5	1	1	1	2
YER066C-A	1	1	1	1	1	1
YER066W	3	1	2	5	2	1
YER067C-A	1	1	1	1	2	2
YER067W	1	1	2	1	2	2
YER068C-A	0	0	1	1	0	0
YER068W	2	0	3	1	1	5
YER069W	1	0	1	1	0	0
YER070W	0	5	5	0	0	2
YER071C	3	1	1	3	2	2
YER072W	1	5	2	2	2	2
YER073W	1	1	1	2	0	1
YER074W	1	1	1	1	1	1
YER075C	1	1	1	2	2	2
YER077C	1	1	2	1	0	5
YER078C	1	1	5	2	1	5
YER079W	2	1	1	2	2	1
YER080W	1	1	1	2	1	2
YER081W	1	1	1	1	2	2
YER083C	1	1	2	1	1	1
YER084W	1	2	2	2	2	2
YER085C	2	1	1	2	2	2
YER086W	1	1	2	1	1	1
YER087C-A	1	1	1	5	1	2
YER087W	0	0	0	0	0	0
YER088C	1	3	1	2	2	5
YER089C	1	1	1	1	2	2
YER090W	3	1	2	2	2	5
YER091C	0	1	1	1	1	5
YER091C-A	3	2	2	1	2	2
YER092W	1	1	1	1	2	5
YER093C-A	1	1	2	5	1	5
YER095W	1	5	5	2	1	5
YER096W	2	1	1	1	2	5
YER097W	2	1	1	1	1	5
YER098W	1	1	3	2	2	5
YER101C	1	3	1	2	2	1
YER103W	2	1	1	1	1	1
YER106W	3	1	2	2	2	2
YER108C	1	5	2	2	2	1
YER109C	2	1	2	1	2	1
YER110C	0	0	1	1	0	3
YER111C	1	5	1	1	1	1
YER113C	2	2	1	1	2	1
YER114C	2	2	2	2	5	1
YER115C	2	2	2	2	1	2
YER116C	3	1	2	1	1	1
YER117W	1	1	1	1	5	1
YER118C	3	3	2	2	2	2
YER119C	2	2	1	2	2	2
YER119C-A	2	2	2	2	2	2
YER120W	1	2	2	2	2	2
YER121W	1	1	2	2	1	1
YER122C	2	1	2	2	3	3
YER123W	1	1	2	2	1	1
YER124C	2	1	2	2	2	1
YER128W	5	2	2	2	2	2
YER129W	2	1	2	1	1	2
YER130C	2	2	2	2	2	1
YER131W	2	1	2	2	1	1
YER132C	2	2	2	1	3	1
YER134C	2	2	2	2	2	1
YER135C	2	2	2	2	5	2
YER137C	2	2	2	2	2	1
YER139C	1	1	2	2	2	1
YER140W	2	2	2	1	5	2
YER141W	0	0	1	0	0	0
YER142C	2	2	0	1	2	2
YER143W	2	2	2	2	0	1
YER144C	1	5	1	3	1	1
YER145C	0	0	2	1	1	1
YER149C	1	1	1	2	2	2
YER150W	3	3	2	2	5	2
YER151C	3	1	2	1	2	3
YER152C	2	2	1	1	2	1
YER153C	2	1	2	2	1	1
YER154W	2	1	1	1	2	1
YER155C	0	1	1	1	2	1
YER156C	1	2	2	2	1	1
YER158C	2	1	2	2	1	1
YER161C	5	1	2	2	2	2
YER162C	1	1	2	2	1	1
YER163C	0	1	2	1	2	1
YER164W	2	2	3	3	3	2
YER166W	1	2	3	1	5	3
YER167W	2	1	2	2	2	3
YER169W	2	1	2	2	3	1
YER170W	1	1	2	1	5	1
YER173W	2	2	1	1	5	2
YER174C	3	1	1	1	5	1
YER175C	1	3	3	3	1	1
YER176W	1	1	2	2	5	2
YER177W	1	1	2	2	5	1
YER178W	2	2	3	3	1	1
YER179W	2	2	2	1	5	1
YER180C	1	1	1	1	5	1
YER181C	1	1	1	1	5	2
YER182W	1	1	1	2	5	1
YER183C	1	1	2	2	5	2
YER184C	2	1	5	2	5	0
YER185W	1	1	2	1	5	1
YER186C	2	1	2	2	5	2
YER187W	2	2	5	2	2	2
YER188W	1	1	5	1	1	1
YFL001W	2	2	2	0	5	0
YFL003C	1	1	0	5	1	1
YFL004W	3	2	2	2	1	1
YFL006W	1	5	5	5	2	2
YFL007W	2	5	2	1	2	2
YFL010C	3	1	2	2	3	1
YFL010W-A	1	2	2	2	3	2
YFL011W	1	1	3	1	2	2
YFL012W	1	1	5	1	2	2
YFL013C	1	1	1	1	2	2
YFL013W-A	1	2	5	2	1	2
YFL014W	1	2	5	2	1	2
YFL015C	1	2	1	5	3	1
YFL016C	0	0	2	2	0	0
YFL018C	2	1	5	5	0	0
YFL019C	2	5	5	2	1	3
YFL020C	1	1	1	1	1	1
YFL021W	2	1	1	1	2	2
YFL023W	1	1	2	1	1	1
YFL025C	1	2	1	1	1	1
YFL026W	1	1	1	1	2	1
YFL027C	1	2	2	2	2	2
YFL028C	1	2	1	1	1	2
YFL030W	1	1	2	1	3	3
YFL031W	1	1	1	1	1	1
YFL032W	2	1	1	1	1	1
YFL033C	1	1	3	1	2	2
YFL033C	1	2	0	1	5	1
YFL034C-A	1	1	1	3	2	1
YFL034W	1	2	1	1	1	5
YFL035C-B	1	1	2	5	1	1
YFL036W	0	0	1	1	1	0
YFL040W	1	1	0	1	1	2
YFL041W	1	1	1	2	5	1
YFL042C	1	2	5	2	3	1
YFL043C	1	1	2	1	2	2
YFL044C	1	1	1	1	2	2
YFL046W	2	1	1	1	0	0
YFL047W	1	1	2	2	2	2
YFL048C	1	1	1	1	2	2
YFL049W	2	1	5	1	2	2
YFL050C	1	1	1	2	2	1
YFL051C	1	1	1	1	2	2
YFL052W	1	2	2	1	1	2
YFL053W	1	2	1	1	3	1
YFL054C	1	1	1	1	1	2
YFL055W	1	2	2	1	3	3
YFL056C	1	1	1	0	2	2
YFL063W	1	1	1	1	2	2
YFR001W	0	0	1	1	0	0
YFR006W	1	1	0	2	2	2
YFR007W	1	1	2	2	2	2
YFR008W	1	2	1	1	2	2
YFR009W	1	1	3	2	1	2
YFR010W	1	3	2	2	5	1
YFR011C	5	1	3	1	2	1
YFR012W	3	1	5	1	3	1
YFR013W	2	1	1	2	5	1
YFR014C	2	1	1	1	2	1
YFR015C	1	1	1	1	1	2
YFR016C	2	1	2	1	1	2
YFR017C	1	1	1	2	2	2
YFR018C	1	1	1	1	2	1
YFR019W	2	1	5	3	0	5
YFR020W	1	2	2	3	2	2
YFR021W	1	2	1	5	2	2
YFR022W	5	1	2	2	1	3
YFR023W	1	1	2	2	2	1
YFR024C	1	3	5	0	1	2
YFR024C-A	1	1	2	2	2	1
YFR025C	0	5	5	2	0	0
YFR026C	1	5	2	1	0	1
YFR030W	2	2	5	2	3	1
YFR031C-A	1	2	1	2	1	2
YFR032C	5	1	1	1	2	2
YFR032C-A	0	1	2	1	1	1
YFR033C	5	1	1	1	2	2
YFR034C	1	5	1	2	2	2
YFR035C	2	2	1	1	2	2
YFR036W	0	5	3	1	2	2
YFR038W	2	1	2	1	1	1
YFR039C	1	1	1	1	3	2
YFR040W	1	1	1	5	1	1
YFR041C	5	1	1	1	2	2
YFR043C	1	5	1	1	2	2
YFR044C	1	5	3	1	2	1
YFR045W	1	5	2	1	1	1
YFR046C	2	1	1	1	2	2
YFR047C	1	1	1	1	3	1
YFR048W	2	3	5	5	3	3
YFR049W	1	2	1	2	1	1
YFR053C	2	2	1	1	2	2
YFR054C	2	2	2	1	1	3
YFR055W	1	2	2	2	2	2
YFR056C	1	1	1	1	1	2
YFR057W	1	1	1	1	1	1
YGL002W	1	2	3	1	2	2
YGL003C	1	3	1	1	2	2
YGL004C	1	2	1	2	3	3
YGL005C	2	3	2	1	1	0
YGL006W	5	1	1	3	1	2
YGL007W	5	1	3	1	2	2
YGL010W	1	1	1	1	2	2
YGL012W	5	1	1	1	0	2
YGL013C	2	1	1	1	2	1
YGL014W	2	2	1	1	2	0
YGL015C	5	1	2	1	2	2
YGL016W	4	3	3	2	3	3
YGL017W	2	2	1	1	2	5
YGL019W	1	5	2	5	2	2
YGL020C	5	2	5	1	1	5
YGL021W	2	1	1	1	1	1
YGL023C	1	5	1	2	2	5
YGL024W	1	5	1	1	1	1
YGL025C	1	1	0	1	2	2
YGL026C	1	2	1	1	2	2
YGL027C	5	1	1	1	1	1
YGL028C	1	2	1	1	2	2
YGL029W	0	0	1	1	1	1
YGL031C	2	1	2	1	1	2
YGL032C	5	1	1	1	2	2
YGL033W	1	2	1	1	2	2
YGL034C	2	2	3	1	1	2
YGL035C	1	1	2	1	2	2
YGL036W	1	2	1	2	1	1
YGL037C	1	5	2	3	2	2
YGL038C	0	0	2	2	0	0
YGL039W	5	1	1	1	2	2
YGL041C	2	1	1	1	3	3
YGL042C	5	1	1	1	2	2
YGL043W	2	3	1	1	3	3
YGL045W	0	0	1	1	2	2
YGL046W	1	0	2	1	1	1
YGL049C	1	1	1	1	2	2
YGL050W	1	1	1	1	2	2
YGL051W	3	1	1	1	2	5
YGL053W	2	2	2	5	2	2
YGL054C	2	1	5	5	3	3
YGL056C	0	0	2	1	2	2
YGL057C	1	2	2	1	2	2
YGL058W	1	0	3	2	5	5
YGL059W	3	1	1	1	3	3
YGL060W	1	1	1	1	2	2
YGL062W	1	1	2	1	3	1
YGL063W	2	1	1	1	1	2
YGL064C	2	1	1	1	2	1
YGL066W	1	1	5	1	1	1
YGL067W	2	2	0	1	2	2
YGL070C	2	2	1	1	2	2
YGL071W	1	1	2	1	2	1
YGL072C	0	2	2	1	0	1
YGL076C	0	1	1	1	1	1
YGL077C	1	1	3	1	2	3
YGL078C	1	1	2	2	1	0
YGL079W	5	1	1	2	2	2
YGL080W	2	1	2	1	2	2
YGL081W	1	1	2	1	2	2
YGL082W	1	1	1	1	2	2
YGL083W	1	5	2	3	3	2
YGL084C	1	1	2	1	1	1
YGL085W	2	2	1	1	2	2
YGL086W	1	1	1	1	2	2
YGL087C	1	2	3	1	2	2
YGL088W	5	1	1	1	2	5
YGL089C	1	1	1	2	2	2
YGL090W	2	1	2	2	1	0
YGL094C	5	1	5	2	2	5
YGL095C	2	3	0	0	2	5
YGL096W	2	1	0	0	2	5
YGL101W	1	5	0	0	2	1
YGL104C	1	1	0	0	3	3
YGL105W	1	1	2	2	0	1
YGL107C	0	0	1	1	2	2
YGL108C	1	1	2	2	1	1
YGL109W	1	2	2	2	2	2
YGL110C	1	2	2	1	2	2
YGL114W	2	2	3	3	3	3
YGL115W	5	1	2	2	1	1
YGL117W	1	1	2	2	1	2
YGL118C	1	1	2	2	2	1
YGL121C	2	2	0	5	2	2
YGL124C	3	3	4	4	3	3
YGL126W	5	1	0	1	1	1
YGL127C	2	2	1	1	2	2
YGL129C	2	2	1	1	0	2
YGL131C	1	1	2	1	1	3
YGL132W	1	1	1	1	2	1
YGL133W	2	2	2	2	1	1
YGL135W	2	1	2	1	1	1
YGL136C	1	1	1	5	0	1
YGL138C	1	2	5	1	1	1
YGL139W	5	1	1	1	1	1
YGL140C	2	2	1	2	2	1
YGL141W	2	1	2	2	2	2
YGL143C	0	1	1	1	2	0
YGL144C	2	2	0	1	3	2
YGL146C	2	5	2	2	5	1
YGL147C	1	2	2	1	1	1
YGL148W	1	2	2	2	1	1
YGL149W	1	1	2	2	1	1
YGL151W	1	1	2	2	3	3
YGL152C	1	2	2	2	1	1
YGL153W	1	1	2	1	1	1
YGL154C	1	1	2	2	1	1
YGL156W	1	1	2	2	1	1
YGL157W	3	1	2	1	1	2
YGL158W	1	2	1	1	2	1
YGL159W	2	2	2	2	1	1
YGL160W	2	1	2	2	2	1
YGL161C	2	2	5	1	2	1
YGL162W	2	1	1	2	1	2
YGL163C	1	1	2	1	1	1
YGL164C	2	2	2	2	1	1
YGL165C	1	1	2	2	2	1
YGL166W	1	1	2	2	1	1
YGL167C	1	1	5	1	5	1
YGL168W	1	1	1	1	1	1
YGL170C	5	1	1	2	2	2
YGL173C	5	1	2	2	1	1
YGL174W	1	1	2	1	2	2
YGL175C	1	1	1	1	1	1
YGL176C	2	1	1	1	2	2
YGL177W	2	1	2	2	2	1
YGL179C	2	2	2	2	1	1
YGL180W	3	3	2	2	2	2
YGL181W	2	2	2	1	1	2
YGL194C	1	1	1	1	2	1
YGL195W	1	1	1	1	1	1
YGL196W	1	1	2	2	2	2
YGL197W	1	1	2	1	1	1
YGL198W	5	5	2	2	1	3
YGL199C	2	2	1	1	2	1
YGL199C	1	1	1	1	2	2
YGL200C	1	3	3	3	2	2
YGL202W	1	2	2	1	1	2
YGL203C	2	5	1	2	2	1
YGL205W	2	0	2	2	2	2
YGL206C	0	5	2	2	1	0
YGL208W	2	1	2	2	1	2
YGL209W	1	2	2	2	1	1
YGL210W	1	5	5	1	5	1
YGL211W	1	1	1	1	1	1
YGL212W	1	5	1	1	3	3
YGL213C	1	5	2	2	5	1
YGL214W	1	1	3	2	2	1
YGL214W	3	1	2	1	2	5
YGL215W	1	5	2	1	2	2
YGL216W	2	2	1	1	2	2
YGL217C	3	3	3	3	2	2
YGL217C	1	3	2	2	2	5
YGL218W	1	1	0	0	5	5
YGL218W	0	2	0	0	0	0
YGL219C	1	2	3	2	1	1
YGL220W	1	5	2	1	1	1
YGL221C	2	1	2	1	2	1
YGL222C	1	1	2	1	2	2
YGL223C	0	2	5	0	5	1
YGL224C	2	1	1	2	5	1
YGL226C-A	1	2	1	2	1	2
YGL226W	2	5	1	1	1	3
YGL227W	1	1	2	1	1	1
YGL228W	1	5	2	1	2	1
YGL229C	1	1	1	1	2	2
YGL230C	1	5	2	1	2	1
YGL231C	1	2	2	1	2	1
YGL232W	1	1	2	1	1	2
YGL234W	0	0	0	0	0	0
YGL235W	1	2	2	1	1	3
YGL235W	2	5	2	2	2	5
YGL236C	0	2	5	1	1	1
YGL237C	0	1	5	5	0	0
YGL240W	1	2	2	2	1	1
YGL241W	3	3	1	1	2	2
YGL242C	0	2	2	2	0	1
YGL243W	1	1	1	1	1	2
YGL244W	1	5	1	1	2	1
YGL246C	1	5	1	1	2	1
YGL248W	1	5	2	1	2	1
YGL249W	1	1	1	1	2	2
YGL250W	1	5	1	1	1	2
YGL251C	1	5	2	1	2	2
YGL252C	1	5	5	5	5	5
YGL253W	1	5	1	2	1	1
YGL254W	1	5	1	1	2	2
YGL255W	4	4	4	4	4	4
YGL256W	5	1	1	1	1	1
YGL257C	0	2	1	1	1	1
YGL258W	0	3	1	1	2	1
YGL259W	0	2	1	2	2	2
YGL260W	0	5	2	2	1	1
YGL261C	2	1	2	2	2	2
YGL262W	0	5	5	1	2	2
YGL263W	5	1	1	1	2	2
YGR001C	1	5	2	1	5	1
YGR003W	5	1	2	1	2	2
YGR004W	5	1	1	1	3	1
YGR006W	0	5	1	2	2	1
YGR007W	1	1	2	2	1	2
YGR008C	2	1	2	2	2	1
YGR010W	1	1	1	2	1	1
YGR011W	2	2	1	2	2	2
YGR011W	5	3	1	1	2	5
YGR012W	1	2	1	3	1	1
YGR014W	0	5	2	2	1	1
YGR015C	1	5	2	2	1	1
YGR016W	1	0	1	1	2	1
YGR017W	5	1	2	1	1	2
YGR018C	2	5	1	2	2	2
YGR018C	2	1	1	1	2	5
YGR019W	1	2	2	1	1	1
YGR020C	1	5	1	1	2	2
YGR021W	0	3	1	2	2	2
YGR022C	1	1	2	2	2	2
YGR022C	3	1	2	1	2	5
YGR023W	2	1	1	1	2	1
YGR025W	1	1	2	4	2	5
YGR025W	3	1	1	2	2	5
YGR026W	1	2	2	1	1	1
YGR027C	1	2	1	1	1	1
YGR028W	2	1	2	2	1	1
YGR031W	1	5	2	1	2	1
YGR032W	2	1	2	2	1	1
YGR033C	1	2	2	1	2	1
YGR034W	0	1	1	1	1	2
YGR035C	0	5	2	1	2	1
YGR036C	0	0	0	0	0	0
YGR037C	1	5	2	1	2	1
YGR038W	1	1	2	2	3	2
YGR039W	2	5	1	2	3	3
YGR040W	1	2	2	2	1	1
YGR041W	1	1	1	2	1	1
YGR042W	2	0	1	1	2	2
YGR043C	1	1	1	1	2	2
YGR044C	2	5	2	2	2	2
YGR045C	1	5	1	1	5	1
YGR049W	1	0	1	1	3	1
YGR050C	2	1	2	2	1	1
YGR051C	1	5	1	1	2	2
YGR052W	1	5	1	1	1	1
YGR053C	1	2	3	2	2	3
YGR054W	1	1	3	1	1	1
YGR055W	1	1	3	3	3	3
YGR056W	0	0	0	0	3	3
YGR057C	1	2	1	1	1	1
YGR058W	1	5	1	1	2	1
YGR059W	1	1	1	1	2	2
YGR061C	2	5	2	2	2	2
YGR062C	0	0	2	0	1	1
YGR063C	1	1	1	1	2	1
YGR064W	1	0	3	3	2	2
YGR066C	1	1	2	2	2	2
YGR067C	1	1	2	2	3	3
YGR068C	2	0	1	5	2	2
YGR069W	2	0	1	3	1	3
YGR070W	1	2	1	1	1	2
YGR071C	1	5	2	1	5	1
YGR072W	1	1	3	1	2	1
YGR076C	0	0	0	0	0	1
YGR077C	1	1	1	2	2	1
YGR078C	2	5	3	3	4	4
YGR079W	1	2	1	1	2	2
YGR080W	1	1	2	1	1	5
YGR081C	1	0	1	1	1	1
YGR084C	1	1	1	2	2	1
YGR085C	1	1	5	1	1	2
YGR086C	1	1	2	2	3	1
YGR087C	2	2	1	5	2	2
YGR088W	3	5	2	1	2	2
YGR089W	5	1	2	2	1	5
YGR092W	1	1	2	2	1	1
YGR093W	1	1	2	2	1	1
YGR096W	1	1	1	1	1	5
YGR097W	1	0	1	2	2	2
YGR100W	1	5	2	1	2	1
YGR101W	2	1	2	1	2	1
YGR102C	1	5	5	0	1	1
YGR104C	0	0	1	0	0	0
YGR105W	5	1	5	1	5	1
YGR106C	1	1	1	1	1	2
YGR107W	1	1	1	2	2	2
YGR108W	1	1	1	2	2	2
YGR109C	1	1	2	2	1	2
YGR110W	1	1	5	1	1	1
YGR111W	1	1	1	1	0	3
YGR112W	0	0	0	0	0	0
YGR117C	1	1	2	2	1	2
YGR118W	2	1	1	2	5	1
YGR121C	2	2	1	1	1	5
YGR122C-A	1	3	2	1	2	2
YGR122W	1	5	1	1	2	1
YGR123C	1	2	1	5	2	1
YGR124W	0	1	1	2	1	2
YGR125W	1	3	1	1	1	5
YGR126W	1	2	1	2	2	5
YGR127W	1	2	1	1	2	5
YGR129W	1	1	2	1	2	5
YGR130C	1	1	5	1	2	5
YGR131W	1	1	1	1	2	5
YGR132C	1	1	5	1	2	5
YGR133W	1	0	5	1	1	5
YGR134W	1	2	2	2	1	5
YGR135W	1	0	1	1	2	5
YGR136W	1	0	1	1	2	5
YGR137W	1	0	1	1	2	5
YGR138C	0	0	1	1	1	5
YGR139W	1	2	2	1	1	5
YGR141W	2	2	1	1	3	5
YGR142W	1	5	1	2	2	5
YGR143W	1	1	2	1	2	5
YGR144W	2	3	2	1	2	5
YGR146C	5	1	1	2	2	5
YGR148C	1	1	1	1	2	5
YGR149W	1	0	1	1	2	5
YGR150C	0	2	0	2	0	0
YGR151C	1	0	1	2	2	5
YGR152C	2	0	1	1	2	5
YGR153W	1	1	1	1	2	5
YGR154C	1	1	1	1	2	5
YGR155W	2	1	2	2	3	3
YGR157W	1	2	3	1	1	5
YGR159C	2	2	2	1	1	5
YGR160W	0	1	1	1	0	5
YGR161C	1	2	2	1	2	5
YGR162W	1	1	2	0	2	1
YGR163W	1	1	3	1	1	5
YGR164W	1	1	1	1	2	5
YGR165W	2	0	1	1	2	5
YGR166W	1	3	1	1	2	5
YGR167W	2	2	2	2	2	2
YGR168C	1	0	1	1	2	5
YGR169C	1	0	1	1	2	5
YGR170W	3	0	1	1	3	5
YGR171C	0	0	2	0	0	0
YGR173W	1	2	1	1	2	5
YGR174C	0	2	0	0	0	0
YGR176W	1	1	1	1	2	5
YGR177C	5	1	2	1	2	5
YGR178C	1	2	1	1	1	5
YGR180C	2	2	5	0	1	1
YGR181W	1	2	1	1	1	5
YGR182C	1	1	2	1	1	5
YGR183C	0	1	1	1	0	5
YGR184C	1	1	1	1	2	5
YGR187C	1	1	1	1	2	5
YGR188C	5	0	5	5	5	5
YGR189C	2	5	1	1	2	5
YGR192C	1	0	2	1	2	5
YGR193C	1	0	1	1	2	5
YGR194C	1	3	1	1	2	5
YGR196C	1	1	1	1	2	5
YGR197C	1	1	1	1	2	5
YGR199W	1	1	1	2	2	5
YGR200C	1	2	1	1	2	5
YGR201C	1	1	1	1	5	1
YGR202C	1	1	1	1	2	5
YGR203W	1	2	1	1	1	5
YGR204W	0	0	1	1	0	0
YGR205W	5	1	1	1	2	5
YGR206W	1	3	2	1	1	5
YGR207C	2	0	1	1	2	5
YGR208W	1	0	1	1	2	5
YGR209C	1	0	2	1	2	5
YGR210C	1	5	1	1	1	5
YGR212W	1	1	1	1	1	5
YGR213C	1	1	1	3	2	5
YGR214W	1	3	2	1	1	5
YGR215W	2	2	0	0	0	0
YGR217W	2	1	1	1	1	5
YGR219W	0	0	1	1	0	0
YGR220C	0	1	0	0	1	2
YGR221C	1	5	1	2	2	2
YGR222W	1	2	0	0	0	0
YGR223C	1	5	2	1	1	2
YGR224W	2	2	1	2	2	2
YGR225W	3	3	2	1	2	2
YGR226C	2	1	1	2	2	2
YGR227W	2	1	1	1	1	0
YGR228W	1	1	1	2	1	1
YGR229C	1	2	1	1	2	2
YGR230W	1	1	1	2	1	1
YGR231C	5	1	1	1	1	1
YGR232W	5	1	1	1	2	2
YGR233C	1	2	1	1	2	2
YGR234W	2	3	1	1	1	3
YGR235C	1	1	1	1	2	2
YGR236C	1	1	1	1	1	1
YGR237C	2	2	1	2	2	1
YGR238C	1	2	2	2	3	1
YGR239C	2	1	1	1	2	1
YGR240C	5	1	1	1	1	2
YGR241C	5	1	2	1	1	2
YGR242W	1	1	1	1	2	2
YGR243W	1	1	2	1	1	2
YGR244C	5	1	1	1	2	2
YGR247W	1	5	1	2	2	2
YGR248W	1	2	2	1	1	1
YGR249W	1	1	5	5	2	1
YGR250C	5	5	2	2	2	1
YGR252W	1	2	1	1	1	1
YGR254W	1	1	0	0	1	1
YGR255C	0	0	2	0	0	0
YGR256W	1	5	1	2	2	1
YGR257C	1	2	0	2	1	1
YGR258C	1	3	1	1	2	1
YGR259C	1	1	1	5	1	5
YGR260W	2	1	1	1	1	2
YGR261C	1	1	1	2	2	1
YGR262C	1	0	1	5	1	1
YGR263C	0	1	2	2	2	2
YGR266W	1	1	2	2	2	2
YGR268C	2	1	2	2	2	2
YGR269W	1	1	2	2	2	2
YGR270W	1	1	2	2	2	2
YGR271W	5	1	2	1	1	2
YGR272C	1	1	1	1	1	2
YGR273C	1	1	2	1	2	2
YGR275W	1	2	2	2	2	1
YGR276C	1	1	2	1	1	2
YGR279C	1	1	2	1	0	2
YGR281W	0	1	1	2	1	3
YGR282C	1	2	1	2	2	1
YGR283C	1	2	2	2	1	1
YGR284C	1	5	2	2	0	1
YGR285C	2	0	5	5	2	2
YGR286C	1	1	2	2	2	1
YGR287C	3	1	2	1	2	1
YGR288W	2	1	1	2	2	2
YGR289C	1	3	1	5	1	2
YGR290W	1	3	1	1	0	0
YGR291C	3	3	3	3	2	2
YGR292W	5	1	5	5	3	2
YGR295C	2	1	2	2	2	3
YHL002W	1	1	5	1	2	1
YHL003C	1	1	1	1	2	2
YHL005C	1	1	5	5	1	0
YHL006C	1	2	1	1	2	5
YHL007C	1	1	2	2	0	2
YHL008C	1	2	2	2	1	5
YHL009C	5	1	1	2	2	5
YHL010C	1	2	1	2	2	5
YHL011C	0	0	2	2	2	2
YHL012W	1	2	2	2	1	5
YHL013C	1	3	1	1	2	5
YHL014C	2	3	2	1	1	5
YHL016C	1	3	1	2	2	2
YHL017W	1	1	1	1	2	5
YHL019C	1	2	2	1	2	5
YHL020C	2	2	1	1	1	5
YHL021C	2	5	1	2	2	1
YHL022C	1	3	1	1	2	5
YHL023C	1	2	1	5	1	5
YHL024W	1	1	2	1	2	5
YHL025W	1	1	1	2	0	5
YHL026C	1	2	2	2	2	5
YHL027W	1	1	2	1	1	5
YHL028W	2	2	1	1	1	5
YHL029C	1	1	1	1	1	1
YHL030W	0	1	2	2	2	0
YHL031C	2	3	1	2	2	5
YHL032C	1	2	1	1	2	5
YHL033C	1	2	1	1	2	5
YHL034C	1	3	1	1	2	5
YHL035C	1	2	1	2	5	5
YHL036W	2	0	5	2	1	5
YHL037C	1	0	5	1	2	5
YHL038C	0	0	0	0	0	0
YHL039W	2	1	1	1	1	1
YHL040C	1	2	2	1	2	5
YHL041W	2	1	1	2	2	2
YHL042W	2	1	2	1	1	2
YHL043W	1	3	1	1	1	5
YHL044W	2	0	2	2	2	5
YHL045W	2	1	1	2	1	5
YHL046C	1	1	1	2	2	5
YHL047C	1	2	1	2	2	5
YHR001W-A	3	1	1	1	1	5
YHR001W-A	0	1	1	1	0	0
YHR003C	5	3	2	2	2	2
YHR004C	0	2	2	2	5	1
YHR005C	1	1	2	2	0	0
YHR006W	1	1	5	5	1	2
YHR008C	1	1	3	1	2	1
YHR009C	1	2	2	2	3	1
YHR011W	1	0	0	0	1	2
YHR012W	1	1	1	1	2	5
YHR013C	5	1	1	2	2	5
YHR014W	1	0	1	1	2	2
YHR015W	1	0	1	1	2	2
YHR016C	1	2	2	2	1	5
YHR017W	3	1	2	2	1	5
YHR018C	0	0	0	0	1	0
YHR021C	1	1	1	1	1	1
YHR021W-A	1	1	2	2	0	0
YHR022C	1	1	5	1	1	2
YHR025W	1	5	1	2	1	1
YHR026W	1	1	1	1	1	3
YHR028C	2	1	1	2	2	2
YHR029C	1	1	5	1	1	1
YHR030C	2	2	1	1	1	1
[truncated: 2,828 more rows]
