# Supplementary material for: A Whole Genome Screen for Minisatellite Stability Genes in Stationary-Phase Yeast Cells
Source: G3 (Bethesda). 2013 Apr 1;3(4):741–56. doi: 10.1534/g3.112.005397 (PMC3618361; doi:10.1534/g3.112.005397)
Supplement: Supporting Information [file supp_g3.112.005397_FileS2.xls]

## Sheet: Sheet1
ade2-h7.5 Nonessential Strain Set SGA Blebbing Scores
ORF	Screen 1a	Screen 1b	Screen 2a	Screen 2b	Screen 3a	Screen 3b		Key
YAL002W	5	5	5	5	5	5		*Three independent screens were performed indicated as Screen1, Screen 2 and Screen 3
YAL004W	5	5	5	3	4	5		*Plates were stamped in duplicate for each independent screen; duplicates are indicated by "a" or "b"
YAL005C	5	5	5	5	4	5		ORF = open reading frame
YAL007C	5	5	5	5	4	5		1 = blebbing score of "+"
YAL008W	5	5	5	5	5	5		2 = blebbing score of "++"
YAL009W	5	5	5	5	5	5		3 = blebbing score of "+++"
YAL010C	5	5	5	5	5	5		4 = blebbing score of "++++"
YAL011W	5	5	5	5	5	5		0 = patch did not grow
YAL012W	0	1	1	1	1	1		5 = patch was totally white and could therefore not be scored
YAL013W	1	3	1	1	1	1
YAL014C	5	5	2	5	5	5
YAL015C	5	5	5	5	5	5
YAL016W	0	0	1	1	5	5
YAL017W	5	5	5	5	5	5
YAL018C	5	5	5	5	5	5
YAL019W	5	5	5	5	5	5
YAL020C	5	5	5	5	5	5
YAL021C	5	5	5	5	4	5
YAL022C	5	5	5	5	5	5
YAL023C	1	4	1	1	1	2
YAL024C	1	1	1	1	4	1
YAL026C	5	4	5	5	5	5
YAL027W	0	5	5	5	5	5
YAL028W	5	5	5	5	5	5
YAL029C	2	1	1	1	4	1
YAL030W	5	5	5	5	5	5
YAL031C	5	5	5	5	5	5
YAL034C	5	5	5	5	5	5
YAL035W	5	5	5	5	5	5
YAL036C	5	5	5	5	5	5
YAL037W	5	5	5	5	5	5
YAL039C	0	5	5	5	5	5
YAL040C	5	5	5	5	5	5
YAL042W	5	5	2	5	5	5
YAL043C-a	5	5	5	5	5	5
YAL044C	5	5	5	5	5	5
YAL045C	5	5	5	5	5	5
YAL046C	2	1	1	5	2	3
YAL047C	1	1	1	1	5	1
YAL048C	4	1	1	3	2	1
YAL049C	5	5	5	5	5	5
YAL051W	5	5	5	5	5	5
YAL053W	5	5	5	5	5	5
YAL054C	3	0	1	1	1	1
YAL055W	5	5	5	5	5	5
YAL056W	5	5	5	5	5	5
YAL058C-A	2	3	1	1	1	1
YAL058W	5	5	5	5	5	5
YAL059W	5	5	5	5	5	5
YAL060W	5	5	5	5	5	5
YAL061W	4	4	4	1	4	2
YAL062W	5	5	5	5	5	5
YAL064C-A	1	0	1	1	4	1
YAL065C	5	5	5	5	5	5
YAL066W	5	5	5	5	5	5
YAL067C	5	5	5	5	5	5
YAL068C	4	3	5	5	5	5
YAR002C-A	1	3	1	1	3	1
YAR002W	5	5	5	5	5	5
YAR003W	5	5	5	5	5	5
YAR014C	5	5	5	5	5	5
YAR015W	5	5	5	5	5	5
YAR018C	5	5	5	5	5	5
YAR020C	5	5	5	5	5	5
YAR023C	5	5	5	5	5	5
YAR027W	5	5	5	5	5	5
YAR028W	5	5	5	5	4	5
YAR029W	2	1	1	1	0	1
YAR030C	2	1	4	1	1	4
YAR031W	5	5	5	5	5	5
YAR035W	5	5	5	5	5	4
YAR037W	5	5	5	5	5	5
YAR040C	5	5	5	5	5	5
YAR042W	5	5	5	5	5	5
YAR043C-a	5	5	5	5	5	5
YAR044W	5	5	5	5	3	3
YAR047C	5	5	5	5	5	4
YAR050W	2	2	1	1	1	1
YBL001C	2	2	1	1	3	2
YBL002W	3	5	1	2	1	2
YBL003C	4	1	1	1	4	2
YBL005W	2	2	1	1	1	1
YBL006C	5	5	0	0	2	2
YBL007C	2	3	4	4	2	5
YBL008W	3	3	1	1	3	3
YBL009W	0	4	1	1	1	3
YBL010C	1	1	1	2	2	2
YBL011W	0	5	1	3	3	3
YBL012C	0	1	1	1	1	1
YBL013W	1	5	1	1	2	2
YBL015W	3	2	1	3	4	1
YBL016W	0	1	3	3	1	1
YBL017C	4	1	1	1	3	1
YBL019W	0	5	1	1	2	3
YBL021C	5	4	1	1	1	1
YBL022C	0	5	5	0	2	5
YBL024W	1	5	1	1	2	3
YBL025W	1	5	1	1	1	3
YBL027W	0	5	1	3	3	1
YBL028C	0	3	1	1	1	1
YBL029W	1	1	1	4	2	1
YBL031W	0	5	1	1	3	2
YBL032W	0	5	1	1	1	1
YBL033C	0	1	1	1	1	1
YBL036C	5	5	1	1	1	1
YBL037W	0	4	1	1	1	3
YBL038W	0	3	3	1	1	3
YBL039C	3	3	1	1	1	2
YBL042C	1	4	1	1	2	2
YBL043W	1	2	1	1	1	5
YBL044W	2	1	1	1	2	2
YBL045C	5	5	5	5	1	1
YBL046W	0	1	1	1	2	2
YBL047C	1	4	1	1	1	4
YBL048W	5	5	1	1	1	2
YBL049W	5	5	1	1	1	1
YBL051C	0	1	1	1	3	1
YBL052C	2	2	1	1	1	3
YBL053W	1	2	1	1	1	1
YBL054W	2	2	1	1	1	1
YBL055C	2	2	1	1	1	3
YBL056W	2	3	1	0	1	1
YBL057C	3	2	1	1	1	1
YBL058W	2	3	1	1	1	1
YBL059W	3	2	1	1	4	1
YBL060W	2	2	1	3	3	2
YBL061C	2	2	1	1	2	2
YBL062W	1	2	2	1	1	1
YBL063W	1	2	1	1	3	1
YBL064C	1	2	1	1	3	2
YBL065W	2	2	1	1	2	2
YBL066C	2	2	1	2	1	3
YBL067C	2	2	1	1	1	1
YBL068W	2	2	1	1	3	1
YBL069W	2	5	1	1	1	1
YBL070C	2	3	1	1	2	1
YBL071C	2	2	1	3	3	1
YBL072C	0	2	1	1	1	1
YBL075C	2	1	1	1	1	4
YBL078C	0	2	2	1	2	2
YBL079W	1	5	1	1	4	1
YBL080C	1	5	1	1	1	2
YBL081W	1	1	1	1	4	1
YBL083C	1	1	0	1	5	5
YBL085W	1	1	3	1	2	1
YBL086C	2	2	1	3	1	3
YBL087C	2	3	1	1	3	1
YBL088C	0	2	1	1	3	1
YBL089W	5	4	1	1	3	1
YBL090W	5	5	1	1	2	1
YBL091C	5	2	3	1	3	1
YBL091C-A	2	0	1	3	4	1
YBL093C	1	1	1	1	1	4
YBL094C	4	2	1	1	1	4
YBL095W	5	1	0	1	1	1
YBL096C	0	5	3	3	3	3
YBL098W	0	5	0	2	1	1
YBL099W	5	5	0	1	1	5
YBL100C	5	5	3	5	5	5
YBL101C	5	5	0	1	1	4
YBL102W	2	1	0	1	2	1
YBL103C	2	5	0	1	1	4
YBL104C	5	2	0	1	5	1
YBL106C	0	5	0	2	1	4
YBL107C	2	1	0	1	1	1
YBR001C	2	3	0	0	1	1
YBR003W	5	2	0	1	4	1
YBR005W	5	0	0	1	1	1
YBR006W	1	1	5	1	1	1
YBR007C	1	1	1	1	4	1
YBR008C	1	1	1	1	3	1
YBR009C	3	1	1	3	3	3
YBR010W	1	1	1	1	1	1
YBR012C	1	1	1	1	1	1
YBR013C	1	1	1	1	1	4
YBR014C	1	1	1	1	1	1
YBR015C	1	1	1	1	1	5
YBR016W	1	2	1	1	1	5
YBR018C	1	1	3	3	2	2
YBR019C	1	1	1	4	1	1
YBR020W	1	1	1	1	3	1
YBR020W	1	1	1	3	1	3
YBR021W	1	1	1	1	5	1
YBR022W	3	3	2	2	1	1
YBR023C	1	1	3	1	2	2
YBR024W	2	2	1	1	3	2
YBR025C	1	1	3	1	1	1
YBR026C	5	5	1	4	1	5
YBR027C	2	1	3	1	3	1
YBR028C	3	4	3	1	1	1
YBR030W	1	1	1	1	1	1
YBR031W	1	3	1	1	1	3
YBR032W	1	3	1	2	1	1
YBR033W	3	1	1	1	1	1
YBR034C	1	1	1	3	1	1
YBR035C	2	2	2	1	1	3
YBR036C	1	1	1	1	1	1
YBR037C	1	1	1	5	5	5
YBR039W	0	0	1	1	1	1
YBR040W	2	2	1	2	1	3
YBR041W	1	1	1	1	1	1
YBR042C	3	1	1	1	1	2
YBR043C	1	1	1	1	1	1
YBR044C	5	5	5	1	1	5
YBR045C	3	2	3	1	1	1
YBR046C	5	1	1	1	5	1
YBR047W	1	1	4	1	1	2
YBR048W	1	1	1	3	1	5
YBR050C	1	1	5	1	1	4
YBR051W	1	1	1	1	1	1
YBR052C	1	1	1	1	1	1
YBR053C	2	2	1	1	3	1
YBR054W	2	1	1	3	1	1
YBR056W	3	4	1	1	1	4
YBR057C	1	1	1	1	1	3
YBR058C	3	1	1	1	3	2
YBR059C	5	1	1	1	5	1
YBR062C	1	1	1	1	1	1
YBR063C	2	1	1	2	1	1
YBR064W	1	3	1	2	1	4
YBR065C	4	3	1	1	2	1
YBR066C	1	1	2	2	4	1
YBR067C	3	1	1	1	1	1
YBR068C	1	1	1	1	2	1
YBR069C	0	1	1	1	5	1
YBR071W	1	1	1	1	1	4
YBR072W	3	1	1	1	3	1
YBR073W	1	5	4	2	1	1
YBR074W	1	1	1	1	5	1
YBR075W	1	1	1	1	1	1
YBR075W	0	4	5	1	4	1
YBR076W	1	1	1	1	1	1
YBR077C	1	3	1	1	1	1
YBR078W	1	1	1	1	1	1
YBR081C	1	1	1	1	1	1
YBR083W	1	2	1	1	3	3
YBR084C-A	1	1	4	1	4	1
YBR084W	1	1	1	1	1	3
YBR085W	1	3	1	3	1	4
YBR090C	1	1	1	1	1	4
YBR090C-A	1	1	1	1	1	1
YBR092C	1	1	1	1	3	3
YBR093C	1	1	1	1	1	1
YBR094W	1	3	1	1	1	3
YBR095C	0	1	3	1	4	1
YBR096W	1	1	1	1	5	1
YBR097W	5	5	1	1	2	1
YBR098W	1	1	1	1	1	5
YBR099C	1	0	2	1	3	3
YBR100W	0	3	1	1	2	1
YBR100W	1	0	1	1	1	1
YBR101C	1	0	1	2	1	1
YBR103W	1	1	1	1	2	1
YBR104W	1	0	3	1	1	1
YBR105C	1	0	1	1	1	1
YBR106W	5	1	1	1	2	1
YBR107C	1	0	1	1	1	1
YBR108W	1	0	3	1	3	3
YBR111C	1	1	4	1	1	1
YBR112C	1	1	1	5	3	3
YBR113W	1	1	3	3	1	1
YBR114W	1	0	3	1	3	1
YBR115C	5	1	1	4	4	1
YBR116C	1	0	1	3	4	1
YBR117C	1	1	1	3	3	3
YBR119W	1	0	1	2	1	1
YBR120C	1	1	1	3	1	4
YBR125C	3	1	1	1	1	2
YBR126C	5	5	1	1	1	1
YBR127C	0	5	1	1	1	1
YBR128C	2	1	1	1	1	1
YBR129C	1	1	3	3	1	4
YBR130C	1	1	1	1	1	1
YBR131W	5	5	1	1	1	4
YBR132C	1	1	1	1	3	3
YBR133C	2	1	1	1	1	1
YBR134W	0	4	3	2	4	1
YBR137W	2	0	3	1	3	3
YBR138C	0	4	1	3	1	5
YBR139W	2	0	3	1	4	2
YBR141C	1	2	1	2	2	0
YBR144C	1	1	1	2	5	2
YBR145W	0	0	1	1	1	1
YBR146W	4	1	2	1	1	1
YBR147W	1	1	1	1	3	1
YBR148W	2	1	1	3	1	1
YBR149W	1	1	1	1	1	2
YBR150C	1	2	1	1	1	4
YBR151W	1	1	1	1	3	2
YBR156C	0	1	3	3	1	3
YBR157C	2	0	1	1	2	2
YBR158W	1	1	2	1	1	2
YBR159W	0	0	1	1	4	1
YBR161W	1	0	3	1	1	1
YBR162C	0	5	1	1	3	1
YBR162W-A	1	1	1	3	1	1
YBR163W	1	1	2	1	3	3
YBR164C	0	4	1	1	1	2
YBR165W	2	2	4	1	2	1
YBR166C	2	2	1	1	3	2
YBR168W	1	3	5	1	1	1
YBR169C	1	3	1	1	1	1
YBR170C	1	1	3	1	1	1
YBR171W	2	0	1	1	1	1
YBR172C	2	2	2	1	1	1
YBR173C	2	2	0	0	4	1
YBR174C	1	4	2	1	3	1
YBR175W	3	1	2	2	1	1
YBR176W	2	5	2	3	2	1
YBR177C	1	3	2	2	4	1
YBR178W	2	2	2	2	1	1
YBR179C	0	5	1	1	1	1
YBR180W	2	1	3	1	4	1
YBR181C	1	1	2	1	1	3
YBR182C	3	1	4	2	3	1
YBR183W	3	1	1	3	3	1
YBR184W	2	2	2	2	3	1
YBR185C	4	1	3	1	1	1
YBR186W	3	1	4	1	1	1
YBR187W	2	1	2	2	3	1
YBR188C	2	5	3	2	1	1
YBR189W	2	3	1	2	4	1
YBR191W	1	1	1	1	1	1
YBR194W	1	5	2	2	1	1
YBR195C	3	3	2	3	1	1
YBR197C	3	3	2	2	3	3
YBR199W	2	0	1	1	3	1
YBR200W	2	2	1	3	2	4
YBR201W	1	1	1	0	1	1
YBR203W	3	0	3	2	1	1
YBR204C	3	1	2	2	2	1
YBR205W	2	2	3	3	3	1
YBR206W	2	2	4	1	3	1
YBR207W	5	1	4	2	2	1
YBR208C	2	2	3	3	4	2
YBR209W	1	5	2	2	2	2
YBR210W	4	1	2	2	3	2
YBR212W	1	0	4	2	3	1
YBR213W	1	0	1	4	2	1
YBR214W	4	0	3	3	1	1
YBR215W	4	2	1	3	3	2
YBR216C	1	1	2	1	3	5
YBR217W	1	5	5	3	1	2
YBR218C	2	3	2	2	4	2
YBR219C	2	2	2	2	4	1
YBR220C	1	3	3	2	3	3
YBR221C	1	1	2	0	2	2
YBR222C	1	5	4	2	2	2
YBR223C	0	0	0	0	1	1
YBR224W	0	0	0	0	1	1
YBR225W	0	0	0	0	1	1
YBR226C	0	0	1	3	1	1
YBR227C	1	0	3	3	4	1
YBR228W	3	3	2	4	3	1
YBR229C	4	1	1	2	3	1
YBR230C	0	3	4	1	1	4
YBR231C	0	0	0	0	1	1
YBR232C	5	1	1	1	3	2
YBR233W	1	4	2	2	3	3
YBR235W	2	4	2	3	3	2
YBR238C	0	0	0	0	1	1
YBR239C	0	0	5	2	2	1
YBR240C	4	1	5	2	2	1
YBR241C	1	1	5	1	1	1
YBR242W	1	3	3	1	2	3
YBR244W	2	4	1	1	1	1
YBR245C	3	5	2	2	3	1
YBR246W	3	2	3	3	4	3
YBR248C	5	1	2	3	5	3
YBR249C	4	1	5	1	1	2
YBR250W	2	2	1	1	1	3
YBR251W	1	0	1	1	1	4
YBR255W	1	2	1	3	1	3
YBR258C	0	0	0	0	1	1
YBR259W	1	1	1	4	1	1
YBR260C	0	2	1	3	3	3
YBR261C	1	1	2	1	4	1
YBR262C	3	2	0	1	2	3
YBR263W	3	1	0	2	2	3
YBR264C	4	1	3	1	3	1
YBR266C	0	5	0	1	1	2
YBR267W	5	0	1	2	3	3
YBR268W	5	2	1	1	1	1
YBR269C	2	0	3	1	4	1
YBR270C	1	3	1	3	1	1
YBR271W	1	0	3	1	2	1
YBR272C	1	1	1	1	1	4
YBR273C	2	0	1	4	3	3
YBR274W	1	0	1	1	4	1
YBR275C	1	1	1	1	1	4
YBR276C	1	1	1	1	1	4
YBR277C	3	0	3	4	1	1
YBR278W	2	0	1	1	1	4
YBR279W	0	0	1	1	1	1
YBR280C	1	3	2	1	3	3
YBR281C	2	0	1	3	1	3
YBR282W	5	0	1	1	5	5
YBR283C	1	0	3	1	3	1
YBR284W	2	0	3	1	3	2
YBR285W	2	0	1	3	1	1
YBR286W	2	0	3	1	2	1
YBR287W	3	1	1	1	1	1
YBR288C	0	1	2	1	3	2
YBR289W	0	1	1	1	2	1
YBR290W	2	0	3	1	3	3
YBR291C	2	0	4	1	1	1
YBR292C	2	0	4	1	1	1
YBR293W	1	0	2	1	1	4
YBR294W	1	1	1	4	3	3
YBR295W	1	0	1	3	2	4
YBR296C	1	0	3	1	3	1
YBR297W	2	0	4	1	4	1
YBR298C	2	0	3	2	1	5
YBR299W	1	0	4	1	1	3
YBR300C	3	0	1	2	1	3
YBR301W	1	1	1	3	1	3
YCL001W	1	1	1	1	4	1
YCL001W-A	2	0	1	1	4	1
YCL002C	1	1	1	1	2	1
YCL003W	1	1	1	1	1	1
YCL005W	2	2	1	1	1	2
YCL006C	2	2	1	1	1	1
YCL006C	5	0	0	1	3	1
YCL007C	1	1	1	1	2	2
YCL008C	2	1	2	1	1	2
YCL009C	3	1	3	1	1	4
YCL010C	0	1	4	1	1	1
YCL011C	1	1	1	1	1	3
YCL012W	1	1	1	1	4	2
YCL013W	1	1	1	1	1	2
YCL014W	1	1	1	1	1	1
YCL016C	2	1	2	1	3	2
YCL022C	1	2	1	1	1	4
YCL023C	2	2	1	1	1	1
YCL023C	5	2	0	1	1	1
YCL024W	3	3	1	1	2	1
YCL025C	1	1	1	1	3	2
YCL026C	3	5	2	1	2	1
YCL026C-A	1	1	1	3	1	1
YCL027W	2	1	2	1	2	3
YCL028W	1	3	1	3	1	4
YCL029C	5	1	5	1	2	3
YCL030C	5	0	1	1	2	1
YCL032W	0	0	1	1	1	1
YCL033C	1	1	1	1	1	3
YCL034W	1	1	1	1	1	3
YCL035C	0	1	1	2	2	1
YCL036W	3	3	1	1	1	3
YCL037C	1	1	1	1	1	1
YCL038C	2	3	1	1	2	1
YCL038C	1	3	0	1	1	1
YCL039W	3	3	2	1	1	4
YCL040W	5	1	5	1	3	1
YCL042W	3	3	1	1	3	1
YCL044C	2	1	2	1	2	1
YCL045C	1	1	1	1	1	4
YCL046W	1	1	1	1	2	4
YCL047C	2	1	2	1	2	4
YCL048W	3	3	3	3	2	3
YCL049C	3	3	1	1	2	3
YCL050C	2	1	2	1	2	4
YCL051W	2	2	2	1	2	2
YCL055W	1	1	1	1	1	2
YCL056C	3	1	3	1	1	3
YCL057W	2	1	2	1	2	3
YCL058C	3	1	1	1	1	1
YCL060C	4	1	4	1	2	1
YCL061C	3	3	1	2	2	2
YCL062W	2	1	2	1	2	3
YCL063W	3	1	3	1	1	3
YCL064C	2	2	1	1	1	3
YCL069W	1	1	1	1	1	3
YCL074W	0	2	1	1	1	1
YCL075W	2	2	1	1	4	1
YCL076W	0	5	3	3	2	3
YCR001W	1	1	1	1	1	2
YCR002C	0	0	1	1	1	1
YCR003W	5	5	5	1	1	3
YCR004C	1	1	1	1	2	3
YCR005C	4	1	4	1	3	3
YCR006C	5	2	1	1	4	2
YCR007C	1	1	1	1	1	1
YCR008W	1	1	1	1	3	1
YCR009C	1	1	1	1	1	1
YCR010C	1	1	1	1	3	2
YCR011C	1	1	1	1	1	4
YCR014C	1	1	1	1	1	1
YCR015C	3	3	3	3	1	1
YCR016W	1	1	1	1	1	1
YCR017C	1	1	1	1	1	1
YCR019W	2	2	1	1	1	1
YCR020C	2	1	2	1	2	1
YCR020C-A	1	1	1	1	1	2
YCR020W-B	1	0	3	2	1	4
YCR021C	1	1	1	1	1	2
YCR022C	1	1	1	1	1	1
YCR023C	1	1	1	1	1	1
YCR024C	0	0	1	1	5	5
YCR024C-A	2	0	1	1	1	1
YCR025C	1	0	1	1	3	1
YCR026C	0	0	1	1	1	1
YCR027C	2	0	1	4	1	1
YCR028C	0	0	1	1	1	1
YCR028C-A	1	1	1	1	1	5
YCR030C	1	1	1	3	0	0
YCR031C	1	0	1	1	1	1
YCR032W	1	1	1	1	1	1
YCR033W	1	1	1	1	1	1
YCR034W	0	0	1	1	1	1
YCR036W	1	0	1	1	1	1
YCR037C	1	0	1	1	1	5
YCR043C	2	0	1	1	1	1
YCR044C	1	0	1	1	1	5
YCR045C	1	0	1	1	1	1
YCR046C	0	1	1	1	1	1
YCR047C	2	2	1	1	0	0
YCR048W	1	1	1	1	1	1
YCR049C	1	0	1	1	1	1
YCR050C	2	0	1	1	5	1
YCR051W	1	0	3	1	3	1
YCR053W	0	1	1	1	1	1
YCR059C	0	0	3	1	1	3
YCR060W	0	1	1	4	2	1
YCR061W	0	0	1	3	1	1
YCR062W	1	2	1	1	1	3
YCR063W	0	0	1	1	1	1
YCR065W	1	0	1	3	1	1
YCR066W	0	0	1	4	4	1
YCR067C	1	1	1	1	4	1
YCR068W	0	0	1	1	1	1
YCR069W	3	1	1	1	1	1
YCR071C	1	0	1	1	4	5
YCR073C	1	1	1	1	1	3
YCR073W-A	0	0	1	1	4	1
YCR075C	1	1	1	1	3	3
YCR076C	1	0	3	1	1	1
YCR077C	0	0	3	1	5	5
YCR079W	1	0	3	1	1	1
YCR081W	0	0	5	1	0	5
YCR082W	3	0	1	3	1	1
YCR083W	1	1	1	1	1	3
YCR084C	0	0	1	1	4	1
YCR085W	2	0	1	1	1	1
YCR086W	2	0	3	1	1	1
YCR087C-A	2	0	3	1	1	1
YCR087W	2	0	1	1	5	1
YCR088W	1	1	1	1	1	1
YCR089W	1	1	1	1	1	1
YCR090C	2	4	0	1	3	0
YCR091W	3	3	0	3	1	1
YCR092C	4	3	0	1	1	1
YCR094W	4	2	1	1	1	1
YCR095C	3	1	1	1	1	1
YCR098C	3	3	0	3	1	4
YCR099C	0	5	0	1	1	3
YCR100C	0	0	0	1	1	4
YCR101C	1	5	0	1	1	1
YCR102C	1	5	0	1	1	2
YCR102W-A	2	1	1	1	1	5
YCR105W	3	1	0	1	5	1
YCR106W	1	3	0	3	4	4
YCR107W	2	2	1	1	3	1
YDL001W	0	1	4	2	2	1
YDL002C	1	1	3	1	1	2
YDL005C	1	1	1	1	3	3
YDL006W	3	0	1	1	1	4
YDL009C	1	3	3	3	3	1
YDL010W	1	3	2	2	4	1
YDL011C	4	1	1	1	3	3
YDL012C	1	3	4	1	1	1
YDL013W	0	3	1	1	1	1
YDL018C	1	1	1	1	3	1
YDL019C	1	1	1	2	1	3
YDL020C	3	1	1	3	1	5
YDL021W	1	1	3	3	1	0
YDL022W	1	0	4	1	2	2
YDL023C	2	0	1	1	1	2
YDL024C	0	1	1	3	3	3
YDL025C	1	1	1	3	4	1
YDL026W	0	1	2	1	2	1
YDL027C	1	1	1	1	4	1
YDL032W	1	2	1	1	4	1
YDL033C	5	5	1	1	1	5
YDL034W	1	2	1	1	1	1
YDL035C	5	1	1	1	1	3
YDL036C	1	5	1	1	3	3
YDL037C	1	2	3	3	3	3
YDL038C	5	1	3	1	1	1
YDL039C	4	1	1	1	2	1
YDL040C	0	1	1	1	1	1
YDL041W	1	5	1	1	1	2
YDL042C	0	0	1	1	5	5
YDL044C	5	5	1	1	1	1
YDL045W-A	5	5	1	1	5	5
YDL046W	1	2	4	2	3	2
YDL047W	0	1	1	1	3	1
YDL048C	0	1	4	1	1	2
YDL049C	1	1	1	3	1	3
YDL050C	1	2	1	1	1	1
YDL051W	3	1	1	4	1	3
YDL052C	1	1	1	1	1	3
YDL053C	3	0	3	1	4	1
YDL054C	1	2	1	2	1	4
YDL056W	1	3	1	3	3	3
YDL057W	1	2	3	1	1	2
YDL059C	0	1	1	1	1	2
YDL061W	0	0	1	1	1	1
YDL062W	3	0	1	1	3	1
YDL063C	1	0	1	1	3	1
YDL065C	1	4	4	2	3	3
YDL066W	0	3	1	2	1	2
YDL067C	0	5	1	2	1	4
YDL068W	5	5	5	5	5	5
YDL069C	0	4	1	1	3	1
YDL070W	1	0	3	1	1	4
YDL071C	1	1	4	2	1	4
YDL072C	5	2	4	1	2	1
YDL073W	1	1	4	1	3	2
YDL074C	0	2	1	1	2	2
YDL075W	0	0	1	1	1	4
YDL076C	3	1	1	4	2	2
YDL077C	1	1	4	1	1	1
YDL078C	1	0	1	4	1	3
YDL079C	0	4	1	1	3	1
YDL080C	1	4	1	1	1	3
YDL081C	0	0	1	1	1	1
YDL082W	0	3	1	1	5	1
YDL083C	1	2	1	5	1	3
YDL085W	2	3	1	1	2	4
YDL086W	5	0	1	1	4	1
YDL088C	0	1	1	3	0	1
YDL089W	0	1	1	3	2	4
YDL090C	1	5	1	3	4	1
YDL091C	2	1	1	1	1	1
YDL093W	5	2	1	1	2	2
YDL094C	0	4	2	1	1	2
YDL095W	2	1	1	1	1	1
YDL096C	1	5	1	1	1	1
YDL099W	1	3	1	1	1	1
YDL100C	3	0	1	1	2	1
YDL101C	1	5	1	3	1	1
YDL104C	5	1	1	1	1	5
YDL106C	5	1	1	1	1	3
YDL107W	5	5	1	1	5	5
YDL109C	3	3	1	1	2	1
YDL110C	5	1	1	1	1	3
YDL112W	1	0	1	1	1	1
YDL113C	5	0	1	1	5	1
YDL114W	1	0	1	1	3	2
YDL115C	1	2	1	1	1	1
YDL116W	3	1	1	1	3	1
YDL117W	4	0	1	1	1	1
YDL118W	0	0	1	2	1	1
YDL119C	5	1	1	1	1	4
YDL121C	5	1	3	1	4	1
YDL122W	5	0	1	1	1	1
YDL123W	5	1	1	1	1	4
YDL124W	3	0	1	1	1	1
YDL125C	5	1	1	1	3	2
YDL127W	2	5	5	1	1	3
YDL128W	5	2	1	1	1	2
YDL129W	5	1	1	1	1	3
YDL130W	1	1	1	1	1	3
YDL130W-A	2	3	0	1	4	2
YDL131W	5	0	1	1	1	4
YDL133C-A	1	3	2	1	1	2
YDL133W	2	2	1	1	4	1
YDL134C	3	5	1	1	1	0
YDL134C-A	5	1	1	1	1	4
YDL135C	5	2	1	1	4	1
YDL136W	2	1	1	1	4	2
YDL137W	5	1	1	1	1	4
YDL138W	0	5	1	3	1	2
YDL142C	0	5	1	1	1	5
YDL144C	0	5	1	1	3	1
YDL146W	0	5	1	1	1	1
YDL149W	5	0	0	2	1	1
YDL151C	5	0	0	1	5	1
YDL154W	5	2	3	3	2	2
YDL155W	2	5	0	1	1	3
YDL156W	0	5	0	1	1	1
YDL157C	1	2	0	1	1	1
YDL158C	5	0	0	1	1	1
YDL159W	0	0	0	1	4	1
YDL160C	5	0	0	1	5	1
YDL161W	5	1	3	3	1	1
YDL162C	5	2	0	1	5	1
YDL167C	5	0	3	3	1	1
YDL168W	3	3	0	1	1	2
YDL169C	1	0	3	3	1	1
YDL170W	5	0	0	1	3	1
YDL171C	3	5	0	1	1	4
YDL172C	5	2	0	1	1	3
YDL173W	3	3	2	2	5	3
YDL174C	3	3	3	3	2	1
YDL175C	3	2	2	3	3	1
YDL176W	3	0	3	1	3	1
YDL177C	5	0	1	1	3	3
YDL178W	0	5	2	2	1	2
YDL179W	4	1	0	1	4	1
YDL180W	5	3	0	1	1	1
YDL181W	5	0	0	1	2	1
YDL182W	5	1	0	1	4	1
YDL183C	3	3	3	1	4	1
YDL184C	5	2	1	1	4	1
YDL185W	5	0	2	4	1	1
YDL186W	5	0	1	1	1	1
YDL187C	3	3	1	3	3	1
YDL188C	5	0	3	1	3	1
YDL189W	3	2	2	1	1	1
YDL190C	3	2	3	1	1	1
YDL191W	0	5	1	2	2	4
YDL192W	1	2	1	1	2	2
YDL194W	1	1	3	1	2	2
YDL197C	2	2	1	3	1	3
YDL198C	1	1	0	0	5	5
YDL199C	3	3	1	1	2	2
YDL200C	1	5	3	1	4	1
YDL201W	0	4	1	1	1	3
YDL202W	1	5	1	1	5	1
YDL203C	1	2	1	1	4	1
YDL204W	2	2	1	1	1	1
YDL206W	1	1	1	1	1	4
YDL210W	3	2	1	1	5	2
YDL211C	2	2	1	1	1	2
YDL213C	2	2	1	1	1	2
YDL214C	2	1	1	1	1	1
YDL215C	0	3	1	1	3	1
YDL216C	1	5	1	1	1	1
YDL218W	2	2	1	1	1	5
YDL219W	2	3	1	1	1	1
YDL222C	2	5	1	1	2	2
YDL223C	3	3	1	4	4	1
YDL224C	2	5	1	1	1	1
YDL225W	2	2	1	1	4	1
YDL226C	0	5	3	1	2	1
YDL227C	2	2	4	1	1	4
YDL229W	3	3	1	1	2	1
YDL230W	2	2	1	1	4	1
YDL231C	1	5	1	1	1	3
YDL232W	2	2	3	3	5	5
YDL233W	2	2	1	1	2	1
YDL234C	1	5	1	1	1	3
YDL236W	2	2	2	1	5	2
YDL237W	5	2	1	2	2	1
YDL238C	1	2	1	1	3	1
YDL239C	2	2	1	1	1	1
YDL240W	2	5	1	1	5	2
YDL241W	3	5	1	1	1	4
YDL242W	2	2	1	1	4	1
YDL243C	1	0	1	4	3	5
YDR001C	1	0	2	2	1	5
YDR003W	1	0	2	1	1	2
YDR004W	0	0	3	3	3	2
YDR005C	1	0	2	1	4	1
YDR006C	1	0	2	1	1	1
YDR007W	1	1	2	1	1	2
YDR008C	1	0	1	1	5	2
YDR009W	1	0	1	1	5	3
YDR010C	2	0	1	1	4	1
YDR011W	0	0	1	1	1	1
YDR014W	2	0	1	4	1	1
YDR015C	0	0	1	1	1	4
YDR017C	0	0	4	1	5	3
YDR018C	0	0	3	1	1	4
YDR019C	2	0	3	1	1	1
YDR020C	0	0	3	3	4	1
YDR022C	1	0	3	1	3	1
YDR024W	1	0	5	1	1	2
YDR025W	1	0	1	1	1	1
YDR026C	0	0	1	3	1	1
YDR027C	2	0	1	1	1	1
YDR028C	3	0	1	1	1	1
YDR029W	1	0	1	1	1	4
YDR030C	2	0	1	1	1	1
YDR031W	0	0	2	2	4	2
YDR032C	0	0	1	4	5	1
YDR033W	1	0	3	1	4	1
YDR034C	1	0	1	1	1	1
YDR035W	1	0	1	1	4	1
YDR036C	1	0	1	1	5	3
YDR042C	1	0	2	2	1	1
YDR043C	0	0	1	2	3	1
YDR046C	0	0	2	1	1	4
YDR048C	3	1	2	1	1	1
YDR049W	2	2	3	3	3	3
YDR051C	3	3	2	4	1	2
YDR055W	5	1	2	2	4	1
YDR056C	0	0	0	0	1	1
YDR057W	1	3	3	3	2	4
YDR058C	2	1	1	1	3	3
YDR059C	1	3	2	1	1	3
YDR061W	1	1	1	3	1	3
YDR063W	5	1	1	3	1	1
YDR065W	4	1	3	0	1	1
YDR066C	2	1	1	1	4	1
YDR067C	1	3	1	0	1	1
YDR068W	4	1	1	2	1	1
YDR069C	1	1	1	1	1	3
YDR070C	5	1	2	2	2	3
YDR071C	0	2	1	1	3	1
YDR072C	1	1	2	4	1	2
YDR073W	0	0	0	0	1	1
YDR074W	1	1	1	1	1	3
YDR075W	1	0	1	2	3	1
YDR076W	1	4	3	3	2	5
YDR077W	0	0	1	1	2	5
YDR078C	0	1	2	3	1	1
YDR079W	5	1	2	1	1	1
YDR080W	5	1	2	5	1	1
YDR083W	1	4	1	1	1	1
YDR084C	4	2	2	1	1	1
YDR085C	2	2	3	2	1	4
YDR089W	4	1	2	1	3	3
YDR090C	4	1	1	1	1	3
YDR092W	3	1	4	2	3	1
YDR093W	0	0	0	0	1	1
YDR094W	3	0	3	1	3	1
YDR095C	1	3	2	1	3	2
YDR096W	3	1	2	1	3	3
YDR097C	2	1	2	1	1	2
YDR098C	5	1	3	1	3	1
YDR099W	1	4	3	3	3	3
YDR100W	1	1	2	1	1	1
YDR101C	5	1	5	0	1	2
YDR102C	1	4	2	2	3	1
YDR103W	5	0	1	1	1	1
YDR104C	4	0	2	2	1	3
YDR105C	1	5	1	1	1	3
YDR107C	0	0	0	0	1	1
YDR108W	0	0	0	0	0	1
YDR109C	2	1	3	0	3	3
YDR110W	1	1	4	0	3	3
YDR111C	3	3	2	2	4	2
YDR112W	5	0	3	1	4	1
YDR114C	1	1	1	1	1	1
YDR115W	0	1	1	1	1	3
YDR116C	5	0	4	2	1	0
YDR117C	1	1	3	2	2	2
YDR119W	3	3	3	3	3	3
YDR120C	5	2	4	1	1	4
YDR121W	1	4	4	0	2	2
YDR122W	5	2	2	2	2	1
YDR123C	0	0	0	0	1	1
YDR124W	0	0	0	0	0	1
YDR125C	0	0	0	0	1	1
YDR126W	1	1	2	2	3	1
YDR127W	1	5	1	1	1	1
YDR128W	2	1	5	2	5	1
YDR129C	4	1	1	1	2	1
YDR130C	3	3	3	1	3	3
YDR131C	5	1	1	4	3	2
YDR132C	5	1	5	2	3	1
YDR133C	2	1	1	2	1	3
YDR134C	4	1	5	2	3	3
YDR135C	5	0	5	5	4	4
YDR136C	3	3	3	3	4	4
YDR137W	3	3	0	3	3	3
YDR138W	0	5	1	1	1	5
YDR139C	1	4	0	4	3	3
YDR140W	2	2	1	2	3	5
YDR142C	1	3	1	3	3	3
YDR143C	5	2	5	2	4	1
YDR144C	2	2	2	2	4	1
YDR146C	0	5	2	0	3	1
YDR147W	1	0	1	1	1	4
YDR148C	5	5	1	1	1	1
YDR149C	2	2	1	1	3	2
YDR150W	4	2	1	1	1	2
YDR151C	0	1	1	1	3	1
YDR152W	1	1	2	2	1	1
YDR153C	1	4	3	3	1	1
YDR154C	3	1	0	1	1	3
YDR155C	2	4	1	1	4	1
YDR156W	4	1	1	1	3	3
YDR157W	3	1	1	4	2	3
YDR158W	5	5	1	1	3	3
YDR159W	3	3	1	4	1	2
YDR161W	3	2	1	1	1	2
YDR162C	3	1	1	1	2	2
YDR163W	2	4	1	1	1	3
YDR165W	1	1	1	4	1	3
YDR169C	1	5	1	5	2	1
YDR171W	1	1	0	1	3	3
YDR173C	1	1	5	1	1	1
YDR174W	5	1	1	1	1	5
YDR175C	5	0	5	1	1	1
YDR176W	1	5	0	0	2	4
YDR178W	1	1	1	1	1	1
YDR179C	0	3	1	1	2	1
YDR179W-A	1	4	1	1	2	2
YDR181C	0	3	1	1	4	1
YDR183W	1	3	1	1	3	2
YDR184C	2	2	1	1	3	3
YDR185C	3	2	2	1	1	1
YDR186C	1	1	2	3	1	3
YDR191W	1	1	4	1	2	1
YDR192C	1	0	1	4	1	2
YDR193W	0	2	1	1	1	1
YDR194C	1	2	1	1	1	4
YDR195W	1	1	3	2	2	1
YDR197W	0	0	1	3	5	5
YDR198C	1	0	3	1	1	2
YDR199W	1	2	1	1	1	1
YDR200C	3	1	1	1	1	1
YDR202C	2	5	1	2	2	3
YDR203W	1	1	1	3	4	1
YDR204W	5	5	5	5	1	1
YDR205W	2	3	1	1	1	4
YDR206W	1	1	3	1	4	2
YDR207C	3	0	1	1	1	4
YDR209C	4	0	1	1	1	3
YDR210W	1	3	1	3	3	3
YDR213W	1	0	1	1	1	1
YDR214W	2	0	1	1	1	1
YDR215C	1	1	1	1	1	1
YDR216W	4	1	1	3	1	1
YDR217C	0	1	1	1	2	1
YDR218C	1	3	1	1	1	1
YDR219C	2	1	1	1	1	1
YDR220C	1	1	1	1	1	1
YDR221W	0	4	1	1	1	1
YDR222W	1	5	1	4	4	2
YDR223W	1	0	1	1	1	3
YDR225W	0	4	1	1	1	1
YDR226W	2	4	5	1	1	1
YDR227W	5	1	1	1	1	1
YDR229W	5	1	1	1	1	1
YDR230W	0	0	1	1	3	2
YDR231C	5	5	5	3	2	1
YDR233C	1	2	1	1	1	1
YDR234W	2	0	1	1	1	1
YDR237W	5	5	5	5	1	1
YDR239C	1	1	1	1	1	1
YDR241W	0	0	1	1	1	1
YDR242W	1	4	1	1	3	3
YDR242W	1	1	1	1	3	1
YDR244W	2	3	1	1	5	2
YDR245W	2	2	1	1	3	2
YDR247W	2	1	1	1	3	1
YDR248C	3	5	1	1	1	1
YDR249C	5	1	1	1	1	1
YDR250C	2	5	1	1	4	1
YDR251W	5	5	1	1	3	3
YDR252W	2	1	1	1	3	1
YDR253C	2	3	1	1	1	1
YDR254W	1	5	1	3	4	1
YDR255C	1	5	2	2	3	2
YDR256C	5	5	1	1	3	3
YDR257C	5	1	3	1	1	2
YDR258C	5	5	1	1	4	2
YDR259C	0	0	1	1	4	1
YDR260C	1	4	1	1	1	1
YDR261C	5	3	1	1	3	1
YDR262W	3	4	1	1	3	1
YDR263C	1	5	1	3	1	2
YDR264C	1	5	3	3	5	1
YDR265W	0	2	3	1	4	1
YDR266C	2	4	1	1	4	1
YDR268W	1	3	1	1	4	1
YDR269C	3	3	2	1	3	1
YDR270W	3	1	1	1	3	3
YDR271C	1	3	2	4	1	1
YDR272W	3	2	1	1	1	1
YDR273W	5	2	3	1	3	3
YDR274C	4	4	1	1	2	1
YDR275W	5	1	1	3	1	1
YDR276C	5	5	1	1	3	3
YDR277C	5	1	1	1	2	2
YDR278C	1	5	1	1	4	1
YDR279W	5	1	2	1	3	3
YDR281C	0	1	1	1	4	1
YDR282C	3	1	4	0	2	3
YDR283C	1	5	1	1	3	3
YDR284C	5	1	3	1	2	1
YDR285W	4	1	1	1	2	3
YDR286C	2	1	1	1	1	2
YDR287W	5	2	1	1	1	3
YDR289C	2	4	1	1	2	3
YDR290W	5	0	1	1	1	1
YDR291W	3	1	2	2	2	4
YDR293C	2	5	2	1	2	4
YDR294C	1	3	1	1	0	0
YDR295C	2	2	1	1	1	1
YDR296W	5	1	1	1	5	1
YDR297W	1	3	1	1	2	1
YDR298C	3	4	1	2	1	1
YDR300C	1	5	1	1	1	1
YDR304C	2	1	4	1	2	2
YDR305C	3	1	1	1	3	3
YDR306C	0	1	1	1	1	4
YDR307W	3	1	3	1	3	1
YDR309C	1	1	1	3	1	4
YDR310C	1	5	4	1	1	1
YDR312W	3	2	4	1	4	2
YDR313C	2	2	1	1	1	3
YDR314C	1	5	3	1	1	1
YDR315C	4	1	1	1	5	1
YDR316W	3	3	1	1	2	1
YDR317W	5	1	1	1	1	1
YDR318W	2	5	1	3	2	1
YDR319C	1	2	3	1	2	2
YDR320C	3	2	1	1	2	1
YDR321W	4	3	1	1	2	1
YDR322W	2	5	1	1	1	1
YDR323C	2	3	1	1	1	1
YDR326C	0	0	1	1	1	4
YDR329C	3	1	1	2	2	2
YDR330W	5	1	1	1	2	2
YDR332W	2	5	0	1	1	1
YDR333C	3	2	0	1	4	1
YDR334W	2	1	0	1	2	1
YDR335W	3	4	0	1	1	1
YDR336W	4	4	1	1	3	1
YDR337W	2	5	3	2	1	1
YDR338C	0	1	1	3	3	2
YDR340W	2	3	1	1	1	2
YDR344C	3	3	2	1	2	2
YDR345C	2	2	2	2	2	1
YDR346C	2	2	0	3	1	3
YDR347W	5	0	5	1	5	5
YDR348C	2	2	2	2	3	3
YDR349C	2	2	2	2	1	2
YDR350C	0	4	1	3	1	1
YDR351W	3	3	1	3	1	1
YDR352W	2	2	1	4	1	1
YDR354W	3	3	3	3	1	3
YDR357C	2	2	2	2	5	3
YDR358W	2	2	2	2	1	1
YDR359C	2	2	3	1	1	3
YDR360W	1	1	1	2	1	1
YDR363W	2	3	2	4	0	3
YDR363W-A	2	0	0	1	1	1
YDR364C	1	2	1	3	1	1
YDR368W	1	1	1	5	1	1
YDR369C	0	0	1	3	1	1
YDR370C	3	3	1	2	1	4
YDR371W	1	5	1	2	2	1
YDR372C	2	2	5	2	1	2
YDR374C	5	1	2	3	1	1
YDR375C	0	0	1	1	1	1
YDR377W	5	5	1	1	5	5
YDR378C	1	5	1	3	3	3
YDR379W	1	5	2	5	1	1
YDR380W	2	2	1	5	1	4
YDR382W	2	2	2	2	1	4
YDR383C	3	3	3	3	3	3
YDR384C	3	3	3	3	1	3
YDR385W	3	3	3	3	1	1
YDR386W	2	0	0	1	1	1
YDR387C	3	2	3	2	1	1
YDR388W	3	3	3	3	3	3
YDR389W	2	2	1	1	1	1
YDR391C	1	1	1	4	1	1
YDR392W	5	1	5	1	1	1
YDR393W	2	4	3	1	2	2
YDR395W	0	1	1	0	1	1
YDR399W	5	5	5	5	0	5
YDR400W	5	1	0	1	3	2
YDR401W	2	2	2	2	2	2
YDR402C	2	2	2	2	5	1
YDR403W	2	1	0	0	1	1
YDR405W	2	2	2	2	5	5
YDR406W	1	1	2	3	1	1
YDR408C	5	5	5	5	5	5
YDR409W	1	2	2	1	4	1
YDR410C	1	2	3	1	1	2
YDR411C	1	3	1	5	1	3
YDR414C	1	5	1	1	5	3
YDR415C	3	3	3	3	3	1
YDR417C	1	1	1	1	1	1
YDR417C	1	0	1	5	1	1
YDR418W	1	5	0	0	1	1
YDR419W	3	1	0	2	1	1
YDR420W	2	3	2	3	1	1
YDR421W	1	1	0	1	1	4
YDR422C	1	1	0	2	1	1
YDR423C	2	0	0	2	1	3
YDR424C	2	1	1	1	1	1
YDR425W	1	1	0	1	1	3
YDR426C	1	5	5	0	1	4
YDR428C	2	1	1	2	2	1
YDR430C	2	5	2	5	1	4
YDR431W	0	1	2	2	1	1
YDR432W	3	1	0	1	3	3
YDR433W	4	1	0	1	4	1
YDR435C	1	1	1	1	1	4
YDR436W	3	3	0	2	1	5
YDR438W	0	0	1	1	4	2
YDR439W	1	1	1	1	1	1
YDR440W	1	0	1	1	1	4
YDR441C	5	1	1	3	3	1
YDR442W	1	5	1	1	3	1
YDR443C	0	5	1	1	1	1
YDR444W	1	1	1	1	1	1
YDR445C	1	1	4	2	1	1
YDR446W	0	0	1	1	3	1
YDR447C	0	5	1	1	1	3
YDR448W	0	1	1	1	4	1
YDR450W	1	0	2	1	1	1
YDR451C	0	0	1	1	4	1
YDR452W	0	0	1	1	2	1
YDR453C	1	1	1	1	3	1
YDR455C	0	1	1	1	1	4
YDR456W	1	1	1	5	1	4
YDR457W	1	1	1	4	1	1
YDR458C	1	0	1	5	3	1
YDR459C	0	0	4	1	0	1
YDR461W	0	5	5	5	1	0
YDR462W	0	5	5	5	1	1
YDR463W	0	1	1	1	1	1
YDR465C	1	1	1	1	1	1
YDR466W	2	1	1	1	1	1
YDR467C	1	2	1	1	1	1
YDR469W	0	0	0	0	1	1
YDR470C	0	5	5	5	3	2
YDR471W	1	0	1	1	1	5
YDR474C	0	1	1	1	3	2
YDR476C	1	2	1	1	1	1
YDR477W	0	0	4	1	3	5
YDR479C	0	1	1	1	1	1
YDR480W	1	1	1	1	1	1
YDR481C	1	1	1	1	1	1
YDR482C	1	1	1	1	1	3
YDR483W	3	1	1	1	1	1
YDR484W	0	0	1	4	1	1
YDR485C	5	1	3	1	1	1
YDR486C	0	0	1	1	3	3
YDR488C	1	1	1	1	5	2
YDR490C	0	1	2	1	2	4
YDR491C	1	1	3	1	1	1
YDR492W	1	1	1	1	3	1
YDR493W	0	0	1	3	5	1
YDR494W	0	1	4	1	1	1
YDR495C	5	5	2	5	1	1
YDR496C	0	0	1	1	1	4
YDR497C	0	1	1	1	1	1
YDR500C	1	0	1	1	2	4
YDR500C	0	0	4	1	4	1
YDR501W	1	0	1	1	1	1
YDR502C	1	1	1	1	1	1
YDR503C	2	5	1	1	1	4
YDR504C	0	2	1	3	1	1
YDR505C	5	1	3	1	3	1
YDR506C	2	1	1	1	1	2
YDR506C	0	1	1	1	1	4
YDR507C	1	5	1	3	2	1
YDR508C	1	1	2	2	1	3
YDR509W	1	2	1	1	1	1
YDR511W	0	1	1	1	1	1
YDR512C	0	5	1	5	5	5
YDR512C	1	1	2	2	1	5
YDR513W	5	0	1	1	1	1
YDR514C	5	0	3	1	1	1
YDR515W	2	0	1	1	1	1
YDR516C	0	1	1	1	1	1
YDR517W	0	1	1	1	2	2
YDR518W	0	5	1	1	2	3
YDR519W	0	1	1	1	1	1
YDR520C	1	5	1	4	1	3
YDR521W	1	5	1	1	2	2
YDR522C	1	4	2	2	3	1
YDR523C	0	0	1	1	1	1
YDR524C	1	3	0	0	3	1
YDR525W	0	1	0	0	1	1
YDR525W-A	5	2	0	1	4	1
YDR528W	5	0	0	0	4	2
YDR529C	1	5	0	0	1	2
YDR530C	1	1	1	1	1	3
YDR532C	5	5	1	1	5	3
YDR533C	1	0	1	1	2	2
YDR534C	1	2	1	1	1	2
YDR535C	3	3	0	1	3	1
YDR536W	2	2	0	1	1	1
YDR537C	1	3	1	1	2	1
YDR538W	2	2	0	1	3	3
YDR539W	0	5	0	3	3	4
YDR540C	0	5	0	3	2	4
YDR541C	0	0	0	3	2	1
YEL001C	2	3	0	2	1	3
YEL003W	3	2	0	2	1	4
YEL004W	5	0	2	1	1	1
YEL005C	3	1	0	2	1	1
YEL006W	2	2	2	2	3	2
YEL007W	5	2	1	5	1	4
YEL008W	2	2	2	2	1	4
YEL009C	5	5	5	5	3	3
YEL010W	1	5	1	5	3	3
YEL011W	0	3	1	4	1	0
YEL012W	5	2	1	1	2	3
YEL013W	1	0	0	1	4	1
YEL014C	5	3	0	1	4	1
YEL015W	3	3	3	3	1	3
YEL016C	2	2	2	2	1	3
YEL017C-A	3	3	3	3	1	1
YEL017W	1	4	0	0	1	3
YEL018W	3	1	0	1	1	1
YEL020C	3	3	3	3	1	3
YEL023C	2	4	0	4	3	3
YEL024W	1	3	1	3	1	1
YEL025C	3	2	3	2	1	3
YEL027W	2	2	2	2	3	3
YEL028W	2	2	2	2	2	2
YEL029C	5	0	1	1	0	1
YEL030W	2	2	2	2	1	4
YEL031W	1	0	3	1	1	1
YEL033W	2	1	5	2	3	2
YEL036C	5	0	1	1	5	5
YEL037C	5	2	2	0	1	3
YEL038W	5	5	5	1	3	1
YEL039C	3	3	3	3	1	4
YEL040W	3	3	3	3	1	4
YEL041W	2	2	2	2	1	4
YEL042W	0	1	1	5	4	2
YEL043W	1	3	2	0	3	2
YEL044W	3	2	1	1	1	4
YEL045C	0	0	4	2	5	5
YEL046C	0	1	5	1	1	1
YEL047C	1	1	1	1	1	1
YEL048C	0	1	1	3	1	1
YEL049W	1	2	3	0	1	4
YEL050C	2	5	2	5	5	5
YEL051W	5	5	5	5	3	3
YEL052W	1	3	1	1	2	1
YEL053C	4	4	1	2	2	4
YEL054C	1	1	1	1	1	2
YEL056W	1	1	3	2	3	1
YEL057C	2	1	4	2	1	1
YEL059W	0	1	4	0	1	1
YEL060C	5	1	2	0	5	1
YEL061C	1	1	0	0	1	1
YEL062W	5	1	0	1	1	1
YEL063C	2	2	2	2	3	3
YEL064C	0	1	0	2	1	1
YEL065W	1	1	2	2	1	2
YEL066W	0	1	1	1	1	1
YEL067C	1	1	2	2	1	4
YEL068C	5	1	1	1	1	1
YEL071W	4	1	2	1	1	1
YEL072W	1	1	1	1	1	3
YER001W	3	1	2	1	1	3
YER002W	5	5	1	2	3	3
YER004W	1	2	4	2	1	1
YER005W	1	1	3	2	1	1
YER007C-A	1	1	0	2	1	1
YER007W	1	3	1	1	1	1
YER010C	0	4	3	2	4	1
YER011W	2	2	2	2	3	3
YER014C-A	5	1	1	3	1	5
YER016W	1	4	5	2	1	1
YER017C	0	1	1	1	1	1
YER019C-A	2	1	2	3	2	1
YER019W	3	1	5	1	1	1
YER020W	0	2	5	2	1	2
YER024W	3	3	3	3	1	1
YER027C	1	1	3	1	3	1
YER028C	0	3	1	2	2	1
YER030W	2	1	2	5	1	1
YER031C	2	5	1	1	5	1
YER032W	0	1	1	1	1	1
YER033C	2	2	2	2	2	1
YER034W	1	3	2	3	3	3
YER035W	5	2	4	1	1	3
YER037W	2	1	1	1	1	1
YER038W-A	1	1	1	1	2	1
YER039C	5	0	1	1	1	1
YER039C-A	1	3	1	1	1	4
YER040W	2	3	1	1	1	1
YER041W	2	2	2	2	1	1
YER042W	1	1	1	4	1	3
YER044C	0	0	2	1	1	1
YER044C-A	1	4	4	1	1	1
YER045C	3	3	3	3	1	1
YER046W	2	2	1	4	2	1
YER046W-A	2	2	2	2	3	1
YER047C	2	2	2	2	1	2
YER048C	3	3	4	2	2	2
YER049W	4	1	5	2	3	3
YER050C	1	5	1	1	1	1
YER051W	2	3	0	5	2	1
YER052C	4	5	2	2	1	3
YER053C	2	2	2	2	4	1
YER054C	2	2	2	2	3	3
YER055C	1	5	5	1	3	3
YER056C	5	5	5	5	5	5
YER056C-A	1	1	2	1	1	1
YER057C	3	1	3	1	3	3
YER058W	5	5	5	5	1	1
YER059W	2	2	2	2	3	3
YER060W	2	2	2	2	3	3
YER060W-A	5	1	5	1	4	1
YER061C	1	1	1	1	1	1
YER062C	3	3	3	3	4	1
YER063W	5	5	1	1	2	3
YER064C	1	1	1	3	1	1
YER065C	2	2	2	2	2	1
YER066C-A	1	1	1	1	1	3
YER066W	5	2	3	3	1	5
YER067C-A	3	3	3	3	1	3
YER067W	3	2	2	2	1	2
YER068C-A	3	3	3	3	1	1
YER068W	5	1	1	5	5	5
YER069W	0	0	1	5	5	1
YER070W	1	5	5	0	0	1
YER071C	2	2	2	2	1	2
YER072W	3	3	3	3	1	2
YER073W	1	4	2	3	3	2
YER074W	1	5	1	4	1	2
YER075C	3	1	0	4	3	1
YER077C	1	1	1	1	5	5
YER078C	2	2	1	1	1	1
YER079W	1	1	1	3	2	1
YER080W	3	2	3	2	4	1
YER081W	1	1	0	1	2	5
YER083C	3	3	3	3	1	1
YER084W	3	1	3	1	1	4
YER085C	3	2	3	1	2	3
YER086W	2	2	1	3	2	3
YER087C-A	2	2	2	2	1	1
YER087W	0	0	5	5	4	1
YER088C	2	5	0	1	1	1
YER089C	1	0	3	1	1	4
YER090W	1	2	0	1	2	2
YER091C	1	1	1	1	1	1
YER091C-A	2	5	1	1	1	1
YER092W	5	1	1	1	4	2
YER093C-A	1	1	3	1	2	5
YER095W	2	3	1	1	4	2
YER096W	5	2	1	1	1	2
YER097W	3	1	1	1	4	0
YER098W	5	1	1	1	1	1
YER101C	5	1	1	0	1	2
YER103W	2	0	3	3	5	1
YER106W	5	1	3	3	3	1
YER108C	2	1	1	0	2	1
YER109C	5	1	2	2	1	3
YER110C	0	5	5	0	5	5
YER111C	4	1	1	0	2	2
YER113C	1	1	1	0	4	2
YER114C	0	1	1	0	1	1
YER115C	1	0	2	2	2	4
YER116C	5	1	2	2	1	3
YER117W	1	0	1	0	3	1
YER118C	0	1	3	3	2	4
YER119C	2	1	1	0	3	1
YER119C-A	1	1	1	0	1	1
YER120W	5	0	0	0	2	3
YER121W	5	1	0	0	1	1
YER122C	1	1	1	0	1	1
YER123W	1	0	2	0	3	1
YER124C	2	1	1	0	3	1
YER128W	3	1	2	2	1	3
YER129W	1	1	1	0	1	3
YER130C	3	0	1	0	1	2
YER131W	2	0	1	1	4	1
YER132C	3	1	1	0	5	2
YER134C	2	1	1	0	2	1
YER135C	1	3	1	0	4	1
YER137C	1	1	0	0	1	1
YER139C	1	2	0	0	4	1
YER140W	1	2	0	0	1	5
YER141W	5	5	5	3	5	5
YER142C	2	2	1	0	2	1
YER143W	2	2	1	0	1	1
YER144C	1	1	1	2	2	2
YER145C	2	0	2	2	3	1
YER149C	1	0	3	2	5	1
YER150W	2	1	2	2	3	1
YER151C	3	1	1	0	2	3
YER152C	5	0	1	0	1	1
YER153C	2	0	1	0	1	2
YER154W	5	0	0	0	1	5
YER155C	5	0	0	0	1	1
YER156C	3	5	1	0	1	1
YER158C	2	0	1	0	1	1
YER161C	0	0	1	0	1	2
YER162C	2	1	1	1	4	1
YER163C	1	3	1	0	1	5
YER164W	3	2	2	0	1	3
YER166W	2	2	1	0	1	2
YER167W	1	1	2	0	1	3
YER169W	1	0	1	0	1	1
YER170W	1	0	1	1	1	1
YER173W	1	2	2	1	1	2
YER174C	1	1	1	4	1	5
YER175C	1	1	3	3	3	3
YER176W	1	5	3	3	3	1
YER177W	5	1	1	1	4	1
YER178W	5	1	1	1	5	1
YER179W	1	1	1	1	3	1
YER180C	2	3	1	4	3	1
YER181C	1	1	1	1	3	3
YER182W	3	1	4	1	3	3
YER183C	1	1	1	1	1	1
YER184C	1	0	1	1	1	5
YER185W	1	0	4	1	2	3
YER186C	1	1	1	1	2	1
YER187W	1	5	1	2	1	1
YER188W	1	1	3	3	1	4
YFL001W	1	0	1	1	1	5
YFL003C	1	2	1	1	4	1
YFL004W	0	5	1	1	1	1
YFL006W	5	1	1	1	4	1
YFL007W	0	4	1	1	1	4
YFL010C	0	2	1	1	5	1
YFL010W-A	0	4	1	2	1	1
YFL011W	1	5	1	1	4	1
YFL012W	5	2	4	1	2	5
YFL013C	1	4	1	1	1	1
YFL013W-A	0	2	3	3	3	1
YFL014W	1	1	1	1	1	1
YFL015C	2	3	2	1	1	1
YFL016C	2	5	1	1	1	1
YFL018C	5	1	1	1	1	1
YFL019C	1	1	1	1	1	3
YFL020C	2	5	1	1	1	2
YFL021W	1	3	1	1	1	1
YFL023W	1	1	1	1	5	5
YFL025C	1	1	1	1	2	4
YFL026W	5	0	1	1	3	2
YFL027C	1	5	3	2	1	4
YFL028C	2	1	1	1	2	1
YFL030W	3	3	1	4	3	1
YFL031W	5	5	1	1	1	1
YFL032W	3	2	1	1	1	1
YFL033C	1	1	1	1	3	1
YFL033C	2	0	1	1	1	1
YFL034C-A	1	1	3	1	3	1
YFL034W	5	1	1	1	3	1
YFL035C-B	3	3	1	1	2	4
YFL036W	5	5	1	1	1	1
YFL040W	4	1	3	1	1	2
YFL041W	3	1	1	1	1	4
YFL042C	1	5	3	1	1	3
YFL043C	3	3	1	3	1	1
YFL044C	4	1	2	1	5	2
YFL046W	4	1	1	4	1	4
YFL047W	1	1	1	1	3	3
YFL048C	4	1	1	1	3	3
YFL049W	5	1	1	1	5	1
YFL050C	3	3	1	1	5	3
YFL051C	1	5	1	1	1	2
YFL052W	5	1	3	1	2	1
YFL053W	1	5	1	1	1	3
YFL054C	2	1	1	1	3	3
YFL055W	3	3	2	1	3	3
YFL056C	5	1	1	3	1	2
YFL063W	0	1	1	1	1	1
YFR001W	5	0	1	1	0	1
YFR006W	5	1	1	2	4	1
YFR007W	3	3	1	1	3	3
YFR008W	1	3	3	1	2	1
YFR009W	3	3	4	1	3	1
YFR010W	1	5	1	1	2	1
YFR011C	1	1	1	1	1	2
YFR012W	3	3	1	1	2	1
YFR013W	1	1	1	1	3	1
YFR014C	4	3	1	1	2	1
YFR015C	5	2	1	2	1	1
YFR016C	3	1	1	1	1	1
YFR017C	0	4	1	1	2	2
YFR018C	4	3	1	1	1	3
YFR019W	5	3	1	1	1	1
YFR020W	5	5	1	1	2	5
YFR021W	3	5	4	1	1	1
YFR022W	2	3	1	1	3	3
YFR023W	5	2	1	1	4	2
YFR024C	1	3	2	1	1	3
YFR024C-A	5	1	1	1	2	1
YFR025C	0	3	5	4	1	1
YFR026C	2	1	5	1	3	1
YFR030W	3	1	1	1	3	1
YFR031C-A	2	5	1	1	1	1
YFR032C	4	0	1	1	3	1
YFR032C-A	4	1	1	1	1	1
YFR033C	3	0	1	1	2	2
YFR034C	2	2	1	1	3	0
YFR035C	4	2	1	3	2	4
YFR036W	4	1	3	1	1	3
YFR038W	0	1	1	1	2	1
YFR039C	1	1	1	4	3	3
YFR040W	3	3	1	1	1	1
YFR041C	1	1	1	3	3	1
YFR043C	1	5	1	1	1	2
YFR044C	4	0	1	1	3	1
YFR045W	1	0	1	2	1	3
YFR046C	3	1	1	1	1	2
YFR047C	1	5	1	1	2	2
YFR048W	2	2	1	5	2	2
YFR049W	3	1	1	1	1	1
YFR053C	1	1	1	1	4	1
YFR054C	1	1	1	3	3	1
YFR055W	2	2	1	1	1	3
YFR056C	0	1	1	1	5	1
YFR057W	2	2	1	4	3	2
YGL002W	2	4	1	1	1	1
YGL003C	5	1	1	1	2	1
YGL004C	1	4	1	1	1	3
YGL005C	2	2	2	0	3	2
YGL006W	5	1	2	0	2	2
YGL007W	1	1	2	2	5	2
YGL010W	1	1	1	1	4	2
YGL012W	1	1	1	1	4	1
YGL013C	5	1	1	1	2	1
YGL014W	1	1	1	1	2	3
YGL015C	0	5	1	1	3	1
YGL016W	1	5	1	2	2	2
YGL017W	0	5	2	2	3	1
YGL019W	4	0	1	1	2	3
YGL020C	5	1	3	1	5	3
YGL021W	1	5	1	3	1	1
YGL023C	2	3	1	3	1	3
YGL024W	1	1	1	1	1	4
YGL025C	1	3	1	0	3	1
YGL026C	3	3	2	2	3	1
YGL027C	1	2	2	2	3	1
YGL028C	5	2	1	1	3	3
YGL029W	4	0	1	1	1	4
YGL031C	4	1	1	1	3	1
YGL032C	2	2	1	1	1	1
YGL033W	5	2	1	1	2	4
YGL034C	1	4	1	3	1	4
YGL035C	2	2	1	0	1	4
YGL036W	0	1	1	1	1	1
YGL037C	4	2	1	1	4	1
YGL038C	0	0	1	1	0	1
YGL039W	2	1	1	1	5	4
YGL041C	2	5	1	1	3	3
YGL042C	4	2	1	1	1	3
YGL043W	5	2	1	1	3	3
YGL045W	0	0	1	1	1	1
YGL046W	1	4	1	1	1	3
YGL049C	1	5	1	1	2	1
YGL050W	4	2	1	1	4	1
YGL051W	3	2	1	1	1	1
YGL053W	1	1	1	1	2	1
YGL054C	2	1	1	0	2	1
YGL056C	2	2	4	1	3	2
YGL057C	0	1	1	1	2	1
YGL058W	5	1	2	1	1	1
YGL059W	2	2	4	1	1	3
YGL060W	1	5	1	1	3	3
YGL062W	3	2	1	1	1	1
YGL063W	2	3	1	1	3	2
YGL064C	4	1	1	3	3	3
YGL066W	0	2	1	1	1	1
YGL067W	1	5	1	1	2	2
YGL070C	3	3	3	1	1	4
YGL071W	1	4	1	1	1	1
YGL072C	2	5	1	5	5	5
YGL076C	5	5	1	1	1	1
YGL077C	2	2	1	1	1	4
YGL078C	1	2	1	0	1	3
YGL079W	1	5	2	1	3	2
YGL080W	1	4	4	1	1	4
YGL081W	1	4	1	0	1	1
YGL082W	1	4	1	0	2	2
YGL083W	1	4	1	0	1	3
YGL084C	1	1	1	1	1	1
YGL085W	2	2	1	1	2	1
YGL086W	0	4	1	1	1	1
YGL087C	2	2	1	1	2	4
YGL088W	5	1	3	1	1	3
YGL089C	5	2	1	1	2	3
YGL090W	3	3	1	5	3	1
YGL094C	5	3	3	1	3	1
YGL095C	5	2	0	2	1	1
YGL096W	2	2	0	1	1	1
YGL101W	1	5	1	1	1	1
YGL104C	1	1	1	1	3	3
YGL105W	0	0	1	1	1	2
YGL107C	5	5	5	5	5	1
YGL108C	1	2	0	0	4	1
YGL109W	0	1	0	0	2	1
YGL110C	1	1	0	0	1	1
YGL114W	0	2	0	0	5	2
YGL115W	0	1	5	5	1	2
YGL117W	0	0	1	1	1	2
YGL118C	0	1	1	1	1	1
YGL121C	3	1	1	1	1	4
YGL124C	5	1	4	4	3	5
YGL126W	5	1	1	0	1	1
YGL127C	1	1	1	0	3	3
YGL129C	5	5	1	0	1	1
YGL131C	1	1	3	3	1	3
YGL132W	2	1	3	3	2	2
YGL133W	2	2	2	0	1	1
YGL135W	2	0	1	0	1	4
YGL136C	0	0	3	3	3	3
YGL138C	1	1	3	3	1	3
YGL139W	2	0	1	0	1	1
YGL140C	1	1	1	0	1	1
YGL141W	1	5	1	0	3	1
YGL143C	5	0	1	0	1	1
YGL144C	1	1	2	0	2	1
YGL146C	1	5	1	0	3	2
YGL147C	5	1	2	3	3	1
YGL148W	1	1	1	0	5	1
YGL149W	5	0	0	0	1	1
YGL151W	1	1	1	0	1	5
YGL152C	0	0	1	0	3	2
YGL153W	1	0	1	0	3	2
YGL154C	2	1	1	0	2	1
YGL156W	2	2	1	0	5	1
YGL157W	5	1	3	3	3	1
YGL158W	3	1	3	3	1	4
YGL159W	1	5	1	0	1	2
YGL160W	1	1	1	0	3	1
YGL161C	1	5	2	0	4	1
YGL162W	5	1	1	0	1	4
YGL163C	1	3	3	3	1	1
YGL164C	1	3	1	0	4	1
YGL165C	1	1	1	0	1	3
YGL166W	2	0	1	0	3	3
YGL167C	0	0	1	0	5	1
YGL168W	2	0	3	3	3	1
YGL170C	1	1	3	3	1	1
YGL173C	0	1	1	0	2	3
YGL174W	1	1	2	2	1	3
YGL175C	5	1	2	0	3	1
YGL176C	0	0	3	3	1	1
YGL177W	3	1	3	3	1	2
YGL179C	1	0	1	0	1	2
YGL180W	1	5	1	0	1	1
YGL181W	2	2	3	3	2	2
YGL194C	4	1	5	1	1	1
YGL195W	2	1	4	1	3	1
YGL196W	2	4	1	1	1	1
YGL197W	2	2	1	1	3	1
YGL198W	0	1	1	2	1	1
YGL199C	1	1	1	1	1	4
YGL199C	5	1	3	3	3	3
YGL200C	1	4	3	1	1	1
YGL202W	0	4	1	1	2	1
YGL203C	2	4	1	1	1	1
YGL205W	1	1	1	1	3	3
YGL206C	2	0	1	1	5	0
YGL208W	0	3	1	1	1	2
YGL209W	5	2	3	2	1	2
YGL210W	0	0	5	1	1	3
YGL211W	0	4	1	1	1	1
YGL212W	5	3	3	1	2	3
YGL213C	3	3	1	1	5	3
YGL214W	1	2	1	1	3	3
YGL214W	5	2	2	5	1	1
YGL215W	2	2	1	1	2	1
YGL216W	2	2	1	1	2	1
YGL217C	3	3	3	3	3	3
YGL217C	3	3	0	1	1	4
YGL218W	3	2	1	1	4	2
YGL218W	5	1	1	1	3	1
YGL219C	3	1	1	1	4	1
YGL220W	1	0	1	1	1	1
YGL221C	3	3	1	1	2	1
YGL222C	1	3	1	1	1	1
YGL223C	1	1	1	3	5	1
YGL224C	1	2	3	1	1	1
YGL226C-A	4	1	1	1	1	1
YGL226W	0	3	3	1	2	1
YGL227W	2	2	3	2	1	1
YGL228W	4	0	1	1	2	1
YGL229C	1	4	1	2	2	4
YGL230C	4	0	1	1	3	3
YGL231C	4	1	3	1	1	4
YGL232W	2	4	1	1	1	1
YGL234W	2	2	5	5	5	5
YGL235W	3	2	1	1	1	1
YGL235W	2	2	1	1	3	3
YGL236C	0	4	1	1	1	3
YGL237C	5	2	1	1	1	1
YGL240W	1	0	4	1	2	1
YGL241W	3	3	1	1	1	4
YGL242C	3	1	1	1	3	1
YGL243W	0	1	1	1	1	3
YGL244W	1	1	3	3	4	1
YGL246C	1	2	1	4	1	1
YGL248W	1	3	3	1	1	1
YGL249W	4	0	1	1	1	3
YGL250W	0	1	1	1	1	2
YGL251C	4	2	1	1	1	4
YGL252C	1	5	1	1	1	1
YGL253W	2	2	1	1	1	3
YGL254W	2	2	1	4	1	1
YGL255W	4	4	3	3	4	4
YGL256W	1	0	1	4	1	1
YGL257C	1	5	1	1	1	2
YGL258W	1	0	4	1	1	1
YGL259W	1	0	1	4	1	3
YGL260W	5	0	1	1	1	3
YGL261C	1	0	2	4	1	3
YGL262W	1	1	1	4	3	2
YGL263W	5	2	1	1	3	3
YGR001C	4	0	1	1	3	3
YGR003W	1	2	1	3	1	4
YGR004W	1	4	1	1	1	3
YGR006W	1	4	1	1	1	1
YGR007W	1	3	1	1	1	1
YGR008C	1	1	1	1	1	3
YGR010W	1	0	3	3	1	1
YGR011W	2	2	1	1	1	3
YGR011W	2	2	1	1	2	1
YGR012W	1	4	1	1	3	3
YGR014W	2	4	1	3	1	1
YGR015C	2	3	1	1	3	2
YGR016W	1	5	1	4	1	2
YGR017W	1	4	1	1	2	3
YGR018C	3	2	1	1	1	4
YGR018C	2	2	4	1	2	1
YGR019W	5	2	1	1	1	4
YGR020C	0	0	1	3	1	4
YGR021W	1	0	1	1	1	1
YGR022C	5	0	1	1	1	1
YGR022C	0	4	2	1	1	1
YGR023W	1	0	1	1	5	1
YGR025W	2	2	1	1	4	1
YGR025W	0	4	2	3	4	1
YGR026W	2	4	1	1	1	1
YGR027C	1	1	1	1	3	1
YGR028W	1	1	3	3	2	3
YGR031W	3	3	3	3	2	0
YGR032W	1	1	3	1	3	3
YGR033C	3	3	3	3	3	0
YGR034W	2	1	2	1	1	0
YGR035C	1	1	1	1	1	1
YGR036C	0	1	0	1	5	2
YGR037C	0	2	1	1	3	1
YGR038W	5	1	1	3	3	3
YGR039W	3	2	1	1	1	4
YGR040W	1	1	1	3	2	2
YGR041W	1	1	1	1	3	1
YGR042W	1	1	1	1	2	1
YGR043C	1	4	1	4	4	1
YGR044C	3	2	3	2	3	2
YGR045C	3	1	3	1	1	1
YGR049W	1	1	1	1	2	2
YGR050C	3	1	1	1	1	1
YGR051C	3	3	3	3	3	1
YGR052W	3	1	3	1	2	4
YGR053C	3	1	3	1	1	2
YGR054W	0	2	0	2	2	4
YGR055W	2	2	0	1	1	3
YGR056W	0	1	0	1	5	1
YGR057C	0	1	0	1	1	1
YGR058W	1	1	0	2	4	2
YGR059W	0	1	0	1	1	1
YGR061C	0	3	0	3	2	2
YGR062C	5	0	1	1	5	5
YGR063C	1	3	3	1	1	1
YGR064W	0	5	0	5	2	4
YGR066C	3	3	0	1	2	1
YGR067C	0	1	0	1	1	4
YGR068C	3	3	0	3	2	2
YGR069W	0	2	0	2	1	1
YGR070W	0	1	0	1	1	1
YGR071C	3	3	0	1	1	3
YGR072W	2	3	0	2	3	1
YGR076C	0	0	1	1	5	5
YGR077C	1	1	0	1	1	1
YGR078C	2	2	0	1	1	1
YGR079W	0	2	0	2	3	1
YGR080W	2	2	0	1	2	1
YGR081C	0	2	0	2	3	1
YGR084C	0	1	0	1	1	2
YGR085C	0	1	0	1	1	1
YGR086C	1	3	1	1	1	1
YGR087C	3	3	0	2	1	2
YGR088W	0	1	0	1	3	3
YGR089W	1	1	1	1	1	4
YGR092W	1	1	1	2	4	1
YGR093W	2	0	1	3	1	4
YGR096W	3	3	0	1	2	5
YGR097W	3	3	0	1	1	1
YGR100W	0	1	0	1	3	1
YGR101W	0	3	0	3	3	2
YGR102C	5	0	1	1	2	3
YGR104C	0	1	0	1	1	1
YGR105W	3	3	0	3	3	3
YGR106C	1	1	1	3	1	1
YGR107W	0	1	0	1	3	3
YGR108W	0	1	0	1	3	3
YGR109C	0	1	0	1	3	2
YGR110W	1	1	1	1	1	1
YGR111W	0	1	0	1	2	4
YGR112W	0	1	0	1	2	2
YGR117C	3	1	3	3	1	1
YGR118W	0	1	0	1	4	1
YGR121C	0	1	0	1	3	1
YGR122C-A	1	5	1	1	1	4
YGR122W	0	1	0	1	1	1
YGR123C	2	2	2	2	1	2
YGR124W	1	1	0	1	1	1
YGR125W	1	3	1	2	4	1
YGR126W	0	3	0	2	1	2
YGR127W	1	4	0	0	3	1
YGR129W	1	2	1	0	3	1
YGR130C	1	5	0	4	2	3
YGR131W	2	3	0	3	1	4
YGR132C	1	1	0	2	3	3
YGR133W	1	1	3	1	2	2
YGR134W	2	3	1	1	2	1
YGR135W	1	2	1	1	1	3
YGR136W	0	1	1	2	1	1
YGR137W	0	5	2	1	3	3
YGR138C	3	3	3	3	4	1
YGR139W	1	3	3	1	3	1
YGR141W	1	2	1	2	2	2
YGR142W	1	2	5	2	2	1
YGR143W	3	2	0	1	3	3
YGR144W	3	3	1	4	3	2
YGR146C	2	3	0	3	3	2
YGR148C	3	1	0	3	2	4
YGR149W	3	3	3	3	2	1
YGR150C	5	0	1	2	5	5
YGR151C	1	2	0	1	2	1
YGR152C	1	1	3	1	1	4
YGR153W	1	1	1	1	1	3
YGR154C	1	1	1	1	4	2
YGR155W	2	5	1	1	1	1
YGR157W	2	1	2	1	1	1
YGR159C	1	3	0	1	3	2
YGR160W	3	1	0	3	3	2
YGR161C	2	5	1	2	4	1
YGR162W	1	1	1	1	1	5
YGR163W	2	3	1	3	2	1
YGR164W	1	3	0	2	2	3
YGR165W	3	2	0	2	3	3
YGR166W	1	4	0	4	1	3
YGR167W	1	3	2	1	1	3
YGR168C	1	3	5	2	1	3
YGR169C	4	1	4	2	1	2
YGR170W	3	3	3	3	1	3
YGR171C	5	5	1	2	5	5
YGR173W	1	5	0	1	4	2
YGR174C	1	0	1	1	1	1
YGR176W	3	3	3	3	1	3
YGR177C	3	3	2	3	1	2
YGR178C	1	3	1	4	3	3
YGR180C	1	0	1	1	1	1
YGR181W	2	2	1	4	3	3
YGR182C	1	3	1	1	3	1
YGR183C	3	5	3	5	1	1
YGR184C	1	2	1	1	1	1
YGR187C	3	2	1	1	1	2
YGR188C	1	5	1	1	2	1
YGR189C	1	4	0	2	1	1
YGR192C	3	3	4	2	4	2
YGR193C	2	1	1	4	2	4
YGR194C	3	3	0	0	2	2
YGR196C	1	0	3	0	2	4
YGR197C	1	1	1	0	4	2
YGR199W	1	1	1	1	2	2
YGR200C	0	4	1	4	2	2
YGR201C	2	5	1	1	1	3
YGR202C	1	3	1	3	2	1
YGR203W	2	3	2	1	1	1
YGR204W	0	0	5	0	5	5
YGR205W	1	3	2	4	1	1
YGR206W	1	1	1	2	3	2
YGR207C	3	3	4	3	1	3
YGR208W	3	2	2	4	3	2
YGR209C	2	2	4	1	4	2
YGR210C	1	5	1	1	1	2
YGR212W	1	5	4	0	3	2
YGR213C	4	1	0	0	4	1
YGR214W	3	2	0	0	4	2
YGR215W	1	5	5	1	5	5
YGR217W	1	1	1	0	2	3
YGR219W	2	5	1	1	1	1
YGR220C	5	5	5	5	5	1
YGR221C	4	2	1	3	1	2
YGR222W	5	5	5	5	1	1
YGR223C	4	0	1	1	3	1
YGR224W	1	4	1	1	2	1
YGR225W	1	0	1	1	1	5
YGR226C	1	0	1	3	1	5
YGR227W	4	0	1	2	3	2
YGR228W	0	0	1	1	3	2
YGR229C	0	4	1	2	1	3
YGR230W	1	1	1	2	1	3
YGR231C	0	0	1	1	2	2
YGR232W	0	0	1	1	1	3
YGR233C	0	1	1	1	5	1
YGR234W	3	2	1	1	1	0
YGR235C	0	5	1	1	2	2
YGR236C	5	0	1	1	1	1
YGR237C	3	3	1	4	1	1
YGR238C	1	1	1	3	3	2
YGR239C	0	1	1	3	1	1
YGR240C	1	1	1	1	1	2
YGR241C	5	2	3	1	1	1
YGR242W	4	1	1	1	1	2
YGR243W	0	2	1	1	2	2
YGR244C	0	2	1	1	4	2
YGR247W	2	2	3	1	1	3
YGR248W	1	2	1	1	4	1
YGR249W	0	5	1	1	2	2
YGR250C	1	1	1	4	2	2
YGR252W	0	0	3	1	1	1
YGR254W	1	5	1	1	3	1
YGR255C	5	5	1	1	5	5
YGR256W	5	1	1	1	3	1
YGR257C	0	1	2	1	3	5
YGR258C	0	1	2	1	1	1
YGR259C	5	1	1	1	3	1
YGR260W	5	1	1	1	3	1
YGR261C	1	2	1	1	1	1
YGR262C	5	1	1	1	2	3
YGR263C	2	3	1	1	1	1
YGR266W	3	3	2	4	3	3
YGR268C	3	3	1	1	1	1
YGR269W	1	1	4	1	1	1
YGR270W	5	5	1	1	5	3
YGR271W	0	2	1	1	1	1
YGR272C	1	3	1	1	2	2
YGR273C	0	3	1	3	1	1
YGR275W	2	5	2	1	2	1
YGR276C	2	5	1	3	1	4
YGR279C	1	5	1	1	1	2
YGR281W	3	1	1	1	5	1
YGR282C	1	2	3	1	1	1
YGR283C	1	5	1	1	1	1
YGR284C	1	5	1	1	1	1
YGR285C	5	1	5	3	2	2
YGR286C	0	3	1	1	1	1
YGR287C	5	2	1	1	3	3
YGR288W	1	1	2	1	3	1
YGR289C	0	2	1	1	1	1
YGR290W	1	2	1	1	1	3
YGR291C	0	4	1	3	2	1
YGR292W	0	4	1	1	1	3
YGR295C	1	0	1	1	2	1
YHL002W	1	5	1	1	4	1
YHL003C	5	5	1	3	2	3
YHL005C	5	5	1	3	1	1
YHL006C	1	1	1	1	3	1
YHL007C	0	1	1	3	1	1
YHL008C	1	4	2	1	1	3
YHL009C	1	1	2	1	1	1
YHL010C	3	1	0	1	1	1
YHL011C	5	2	1	1	4	1
YHL012W	4	1	0	2	1	3
YHL013C	2	2	3	0	2	1
YHL014C	2	3	1	0	4	1
YHL016C	1	5	1	1	3	3
YHL017W	0	1	5	0	1	3
YHL019C	3	3	1	4	2	2
YHL020C	1	1	3	2	1	3
YHL021C	5	1	1	1	1	3
YHL022C	4	2	1	3	2	2
YHL023C	2	5	1	2	1	3
YHL024W	5	1	1	1	1	1
YHL025W	3	4	0	3	3	2
YHL026C	2	2	3	1	2	1
YHL027W	1	4	3	2	1	1
YHL028W	3	3	1	3	2	2
YHL029C	1	2	1	1	1	1
YHL030W	1	1	1	1	3	3
YHL031C	3	5	3	5	2	2
YHL032C	2	5	4	0	2	3
YHL033C	2	1	1	0	1	1
YHL034C	1	3	1	0	2	2
YHL035C	3	2	3	0	1	2
YHL036W	1	2	2	5	1	3
YHL037C	4	1	1	2	2	3
YHL038C	5	5	1	1	5	5
YHL039W	2	1	1	4	1	3
YHL040C	2	2	2	1	2	2
YHL041W	1	0	1	1	1	1
YHL042W	0	4	3	1	2	1
YHL043W	1	1	1	2	2	3
YHL044W	3	3	3	3	1	3
YHL045W	1	4	2	4	3	1
YHL046C	2	1	4	1	1	1
YHL047C	3	3	3	3	1	1
YHR001W-A	3	3	3	3	1	1
YHR001W-A	1	4	2	1	1	1
YHR003C	2	1	3	1	1	1
YHR004C	1	2	1	1	3	5
YHR005C	1	3	0	1	1	1
YHR006W	1	1	1	4	1	1
YHR008C	5	5	4	1	1	2
YHR009C	5	1	1	1	1	1
YHR011W	0	1	1	1	1	1
YHR012W	2	2	0	2	2	1
YHR013C	1	3	3	2	2	1
YHR014W	2	2	3	5	2	2
YHR015W	4	1	4	1	1	4
YHR016C	1	5	1	1	1	1
YHR017W	2	3	1	1	1	2
YHR018C	0	3	1	2	2	5
YHR021C	1	1	1	1	4	1
YHR021W-A	0	0	1	3	3	3
YHR022C	4	0	4	0	3	3
YHR025W	0	3	1	1	1	1
YHR026W	5	1	1	4	1	1
YHR028C	4	1	4	1	5	1
YHR029C	3	1	3	1	2	1
YHR030C	1	1	1	1	1	3
[truncated: 2,828 more rows]
