# Supplementary material for: A Whole Genome Screen for Minisatellite Stability Genes in Stationary-Phase Yeast Cells
Source: G3 (Bethesda). 2013 Apr 1;3(4):741–56. doi: 10.1534/g3.112.005397 (PMC3618361; doi:10.1534/g3.112.005397)
Supplement: Supporting Information [file supp_g3.112.005397_FileS3.xls]

## Sheet: Sheet1
ade2-min3 Essential ts Allele Strain Set Blebbing Scores
ORF	Screen 1	Screen 2	Screen 3
YAL001C	2	2	1		*Method:
YAL003W	1	2	1		1) Obtained maximum score value across ALL temperatures (scores for 25°C-37°C) for each strain (maxa())
YAL034W-A	2	2	2		2) Replaced maximum score with score obtained after re-streaking strain (if applicable) to verify level of blebbing
YAL038W	1	5	2		3) Only final score was given per ORF. This was done by taking the highest score of each related group of alleles for each screen.
YAL041W	2	1	1
YAR007C	2	2	3		Key
YAR019C	2	3	2		*Three independent screens were performed indicated as Screen1, Screen 2 and Screen 3
YBL023C	2	2	2		*Plates were stamped in duplicate for each independent screen; duplicates are indicated by "a" or "b"
YBL034C	3	3	3		ORF = open reading frame
YBL035C	2	3	2		1 = blebbing score of "+"
YBL050W	3	3	3		2 = blebbing score of "++"
YBL076C	2	2	2		3 = blebbing score of "+++"
YBL084C	2	1	0		4 = blebbing score of "++++"
YBL093C	0	1	1		0 = patch did not grow
YBL105C	3	3	3		5 = patch was totally white and could therefore not be scored
YBR055C	1	2	2
YBR058C-A	1	1	1
YBR060C	3	3	2
YBR079C	1	2	1
YBR080C	1	2	3
YBR087W	0	0	0
YBR102C	1	2	1
YBR109C	2	2	2
YBR110W	1	1	2
YBR123C	1	1	2
YBR135W	2	3	2
YBR143C	2	0	1
YBR154C	2	1	1
YBR155W	1	1	1
YBR156C	3	3	3
YBR160W	2	2	3
YBR193C	1	1	1
YBR196C	0	1	1
YBR198C	3	2	2
YBR202W	2	2	1
YBR211C	1	1	1
YBR236C	1	3	3
YBR237W	2	1	1
YBR247C	1	1	3
YBR265W	1	3	1
YCL059C	2	1	2
YCR002C	1	2	2
YCR042C	1	0	1
YCR093W	1	1	2
YDL003W	3	1	3
YDL007W	2	0	2
YDL008W	3	3	5
YDL014W	2	2	1
YDL017W	2	2	1
YDL028C	3	2	2
YDL029W	5	1	1
YDL030W	2	2	2
YDL043C	2	2	2
YDL058W	3	3	3
YDL064W	2	2	2
YDL084W	2	1	3
YDL087C	1	1	1
YDL090C	1	1	1
YDL097C	2	2	1
YDL102W	1	1	1
YDL103C	3	1	2
YDL105W	2	2	2
YDL108W	1	2	1
YDL126C	2	2	1
YDL132W	1	1	0
YDL140C	2	2	2
YDL143W	2	2	1
YDL145C	3	3	4
YDL147W	2	2	1
YDL164C	2	2	1
YDL165W	1	1	2
YDL195W	1	2	1
YDL217C	3	3	3
YDL220C	1	1	1
YDR002W	2	1	2
YDR013W	2	1	1
YDR021W	3	2	3
YDR050C	2	1	1
YDR052C	2	1	2
YDR054C	2	2	1
YDR060W	1	2	2
YDR062W	1	1	2
YDR082W	2	1	3
YDR087C	1	2	2
YDR088C	1	2	2
YDR113C	3	3	2
YDR145W	3	3	3
YDR164C	1	2	1
YDR166C	1	1	1
YDR167W	1	1	1
YDR168W	2	2	3
YDR170C	2	2	2
YDR172W	1	1	1
YDR180W	3	2	2
YDR182W	2	2	3
YDR188W	2	1	1
YDR189W	1	2	2
YDR196C	1	2	2
YDR208W	2	1	2
YDR212W	2	2	2
YDR228C	2	2	1
YDR238C	2	2	4
YDR243C	2	2	2
YDR292C	1	1	1
YDR303C	5	1	3
YDR311W	2	3	2
YDR325W	1	1	2
YDR328C	2	1	1
YDR331W	2	2	1
YDR356W	2	3	2
YDR361C	5	2	0
YDR362C	2	1	2
YDR364C	2	1	2
YDR373W	2	2	2
YDR394W	2	3	2
YDR437W	2	1	2
YDR460W	1	2	1
YDR473C	1	1	2
YDR478W	0	2	0
YDR498C	5	5	2
YDR510W	1	5	1
YEL019C	3	4	3
YEL026W	1	2	1
YEL032W	2	1	2
YEL034W	2	2	1
YEL055C	2	3	2
YER006W	1	1	2
YER008C	1	1	3
YER012W	2	1	3
YER013W	1	1	2
YER018C	2	1	2
YER022W	1	2	1
YER093C	3	3	3
YER125W	3	3	3
YER133W	2	2	2
YER136W	1	1	3
YER148W	2	1	1
YER157W	2	2	2
YER168C	1	3	1
YER171W	0	1	0
YFL005W	2	1	3
YFL008W	3	1	2
YFL009W	3	1	2
YFL017C	1	2	2
YFL029C	1	2	2
YFL034C-B	3	3	3
YFL037W	2	2	3
YFL038C	1	1	1
YFL039C	3	2	2
YFL045C	5	1	1
YFR004W	2	2	2
YFR005C	2	1	1
YFR027W	1	2	2
YFR028C	2	1	1
YFR031C	1	3	1
YFR036W	2	2	2
YFR037C	2	1	2
YFR051C	3	2	2
YFR052W	2	2	1
YGL001C	1	1	1
YGL022W	1	1	2
YGL044C	1	1	1
YGL048C	3	3	3
YGL055W	0	1	0
YGL061C	2	2	1
YGL065C	2	2	2
YGL073W	2	2	2
YGL075C	1	5	1
YGL093W	1	2	1
YGL097W	2	1	2
YGL098W	1	1	1
YGL112C	1	1	1
YGL116W	2	2	3
YGL120C	1	3	1
YGL130W	2	1	3
YGL137W	2	2	2
YGL145W	1	2	2
YGL155W	2	2	2
YGL207W	2	2	3
YGL233W	1	2	2
YGL26W	2	2	1
YGR002C	2	0	1
YGR006W	2	2	2
YGR009C	1	1	1
YGR048W	0	0	0
YGR074W	1	1	1
YGR075C	2	2	2
YGR091W	1	2	2
YGR092W	3	3	3
YGR098C	2	2	2
YGR099W	2	3	1
YGR103W	5	1	1
YGR113W	1	1	2
YGR116W	5	1	0
YGR120C	2	1	3
YGR140W	2	3	3
YGR156W	2	3	2
YGR158C	2	1	2
YGR172C	1	1	1
YGR179C	1	1	2
YGR185C	2	1	1
YGR211W	1	1	2
YGR216C	1	2	1
YGR218W	1	1	2
YGR245C	2	1	2
YGR246C	1	1	2
YGR264C	1	1	1
YGR274C	2	2	3
YHR005C	5	0	5
YHR007C	1	5	1
YHR024C	2	3	2
YHR027C	3	2	2
YHR036W	2	1	2
YHR052W	1	2	1
YHR058C	1	1	1
YHR069C	2	3	2
YHR088W	1	1	2
YHR107C	1	1	1
YHR164C	1	1	1
YHR166C	2	2	1
YHR170W	1	1	1
YHR186C	2	2	2
YHR191C	1	2	2
YIL004C	2	1	2
YIL021W	3	2	3
YIL026C	2	1	1
YIL046W	3	4	3
YIL048W	1	2	1
YIL062C	1	0	0
YIL068C	1	1	2
YIL109C	1	2	3
YIL115C	1	1	3
YIL118W	1	2	2
YIL126W	5	5	0
YIL143C	1	2	1
YIL144W	2	2	1
YIL147C	2	2	2
YIL150C	3	1	1
YIR006C	2	2	3
YIR008C	2	2	2
YIR010W	2	2	2
YIR012W	1	2	1
YIR022W	1	2	1
YJL001W	2	1	2
YJL002C	2	2	1
YJL005W	2	1	1
YJL019W	5	0	0
YJL034W	1	1	1
YJL039C	1	1	1
YJL050W	1	3	1
YJL074C	2	2	3
YJL081C	5	1	5
YJL085W	2	1	1
YJL090C	2	1	2
YJL097W	1	1	1
YJL125C	2	2	2
YJL173C	0	0	5
YJL194W	1	2	2
YJL203W	2	2	2
YJR006W	3	3	3
YJR017C	3	1	2
YJR045C	1	2	1
YJR046W	2	2	4
YJR057W	2	1	1
YJR065C	3	2	1
YJR068W	2	3	3
YJR076C	1	2	2
YJR093C	2	2	1
YJR112W	3	2	3
YKL006C-A	1	1	1
YKL018W	1	3	5
YKL021C	2	1	1
YKL022C	2	2	1
YKL024C	2	1	1
YKL028W	2	2	1
YKL042W	2	1	1
YKL045W	1	1	1
YKL049C	1	1	2
YKL052C	2	3	4
YKL089W	1	1	1
YKL104C	2	1	2
YKL112W	2	2	2
YKL125W	1	3	1
YKL145W	2	3	2
YKL154W	1	1	2
YKL165C	2	2	2
YKL172W	0	1	0
YKL173W	3	1	3
YKL189W	2	5	2
YKL193C	3	2	2
YKL203C	1	1	2
YKL210W	3	1	1
YKR002W	1	2	2
YKR008W	1	1	1
YKR037C	2	1	1
YKR062W	1	1	1
YKR083C	2	1	2
YKR086W	1	1	2
YLL003W	2	2	5
YLL004W	3	3	2
YLL031C	2	2	1
YLL036C	2	2	1
YLL050C	3	3	3
YLR005W	2	1	1
YLR007W	1	1	2
YLR022C	1	2	2
YLR026C	1	1	2
YLR045C	2	2	2
YLR066W	1	2	1
YLR071C	2	0	0
YLR078C	2	5	1
YLR086W	1	2	3
YLR088W	2	1	2
YLR103C	1	2	1
YLR105C	1	2	2
YLR115W	2	2	2
YLR116W	1	1	2
YLR117C	2	1	2
YLR127C	2	3	2
YLR145W	2	1	2
YLR163C	2	1	2
YLR166C	1	2	2
YLR186W	1	1	2
YLR195C	1	2	2
YLR208W	1	1	1
YLR212C	1	2	1
YLR215C	2	1	2
YLR229C	1	1	1
YLR249W	5	0	2
YLR268W	1	2	2
YLR272C	5	3	5
YLR274W	3	1	3
YLR298C	2	1	2
YLR305C	2	3	3
YLR310C	1	0	2
YLR314C	1	2	1
YLR321C	1	2	1
YLR378C	1	1	2
YLR383W	2	1	2
YLR397C	1	2	3
YLR430W	2	1	2
YLR440C	1	1	3
YLR457C	2	1	1
YLR459W	2	1	2
YML010W	5	1	1
YML015C	1	1	2
YML031W	2	1	2
YML046W	2	2	2
YML049C	5	0	2
YML064C	3	4	3
YML069W	3	2	3
YML098W	2	1	2
YML105C	1	2	1
YML130C	3	1	2
YML24C	1	1	1
YMR001C	2	1	5
YMR005W	2	1	1
YMR013C	3	1	3
YMR028W	1	2	1
YMR033W	1	2	2
YMR079W	1	2	2
YMR094W	1	1	2
YMR112C	1	1	2
YMR117C	2	0	2
YMR168C	3	3	3
YMR197C	2	2	2
YMR213W	2	4	2
YMR220W	3	2	3
YMR227C	1	1	1
YMR229C	1	1	2
YMR235C	2	2	1
YMR236W	1	3	2
YMR239C	1	1	1
YMR240C	1	1	2
YMR268C	1	1	1
YMR277W	1	2	1
YMR296C	3	3	2
YMR308C	3	3	3
YNL006W	2	2	2
YNL061W	1	1	3
YNL062C	1	2	1
YNL075W	1	1	1
YNL102W	2	1	2
YNL118C	2	2	1
YNL138W	2	2	1
YNL207W	2	2	2
YNL216W	1	1	2
YNL222W	2	3	2
YNL258C	0	5	0
YNL261W	2	3	2
YNL262W	1	1	2
YNL263C	1	5	0
YNL267W	2	2	2
YNL272C	2	2	2
YNL287W	2	2	2
YNR003C	0	1	1
YNR011C	0	1	2
YNR026C	2	1	2
YNR035C	1	1	1
YNR043W	1	1	2
YNR053C	1	1	1
YOL021C	2	2	1
YOL034W	3	3	3
YOL069W	1	2	2
YOL094C	3	3	3
YOL123W	1	1	3
YOL135C	1	1	1
YOL139C	2	2	2
YOL144W	2	1	1
YOR020C	3	1	1
YOR046C	5	3	5
YOR048C	1	5	1
YOR057W	1	1	1
YOR074C	1	2	1
YOR075W	1	1	2
YOR116C	2	2	1
YOR122C	2	2	2
YOR149C	2	1	5
YOR151C	2	1	1
YOR157C	1	1	1
YOR174W	1	1	1
YOR181W	1	3	2
YOR204W	2	1	2
YOR232W	1	1	1
YOR236W	1	1	1
YOR244W	2	3	2
YOR249C	1	2	2
YOR257W	1	0	5
YOR259C	3	3	3
YOR260W	1	1	2
YOR272W	1	1	2
YOR294W	3	3	5
YOR326W	1	2	2
YOR329C	2	2	2
YOR335C	1	1	1
YOR336W	1	1	1
YOR341W	1	2	1
YOR361C	1	1	2
YPL010W	3	2	1
YPL020C	1	1	2
YPL028W	3	2	3
YPL043W	1	1	2
YPL076W	2	2	1
YPL082C	1	1	1
YPL085W	1	1	2
YPL093W	1	1	2
YPL124W	3	5	3
YPL160W	2	0	1
YPL169C	1	1	1
YPL175W	5	1	2
YPL190C	1	1	1
YPL209C	3	3	3
YPL211W	2	2	1
YPL228W	5	2	2
YPL233W	2	2	2
YPL252C	2	1	2
YPL255W	1	2	1
YPL266W	1	0	0
YPL37C	2	2	2
YPL48W	3	2	3
YPR025C	1	3	2
YPR033C	2	2	3
YPR034W	1	0	1
YPR055W	2	1	1
YPR086W	1	1	1
YPR103W	2	1	1
YPR108W	2	2	2
YPR110C	1	0	1
YPR133C	2	2	1
YPR161C	2	2	2
YPR168W	2	2	2
YPR175W	1	2	1
YPR176C	5	5	2
YPR178W	1	1	1
YPR181C	2	0	3
YPR183W	2	1	1
